# Supplementary material for: ﻿Further taxonomic studies of the mimetic genus Euryobeidia Fletcher, 1979 (Lepidoptera, Geometridae, Ennominae, Baptini), with descriptions of four new taxa and two status changes
Source: Zookeys. 2025 Nov 21;1260:313–43. doi: 10.3897/zookeys.1260.157773 (PMC12663727; doi:10.3897/zookeys.1260.157773)
Supplement: XML Treatment for Euryobeidia languidata [file zookeys.1260.157773-treatment2.xml]

<!DOCTYPE tp:taxon-treatment
  PUBLIC "-//TaxonX//DTD Taxonomic Treatment Publishing DTD v0 20100105//EN" "tax-treatment-NSO.dtd">
<tp:taxon-treatment xmlns:tp="http://www.plazi.org/taxpub"><tp:treatment-meta><kwd-group><label>Taxon classification</label><kwd>
                <named-content content-type="kingdom">Animalia</named-content>
              </kwd><kwd>
                <named-content content-type="order">Lepidoptera</named-content>
              </kwd><kwd>
                <named-content content-type="family">Geometridae</named-content>
              </kwd></kwd-group><mixed-citation publication-type="journal"><person-group><name><surname>Liu</surname><given-names>Bo</given-names></name><name><surname>Stüning</surname><given-names>Dieter</given-names></name><name><surname>Han</surname><given-names>Hongxiang</given-names></name></person-group><article-title>﻿Further taxonomic studies of the mimetic genus <italic><tp:taxon-name><tp:taxon-name-part taxon-name-part-type="genus" reg="Euryobeidia">Euryobeidia</tp:taxon-name-part></tp:taxon-name></italic> Fletcher, 1979 (<tp:taxon-name><tp:taxon-name-part taxon-name-part-type="order">Lepidoptera</tp:taxon-name-part></tp:taxon-name>, <tp:taxon-name><tp:taxon-name-part taxon-name-part-type="family">Geometridae</tp:taxon-name-part></tp:taxon-name>, <tp:taxon-name><tp:taxon-name-part taxon-name-part-type="subfamily">Ennominae</tp:taxon-name-part></tp:taxon-name>, <tp:taxon-name><tp:taxon-name-part taxon-name-part-type="tribe">Baptini</tp:taxon-name-part></tp:taxon-name>), with descriptions of four new taxa and two status changes</article-title><source>Zookeys</source><day>21</day><month>11</month><year>2025</year><volume>1260</volume><fpage>313</fpage><lpage>343</lpage><pub-id pub-id-type="doi">10.3897/zookeys.1260.157773</pub-id></mixed-citation></tp:treatment-meta><tp:nomenclature><label>﻿</label><tp:taxon-name><object-id xmlns:xlink="http://www.w3.org/1999/xlink" content-type="arpha" xlink:type="simple">4423D5E6-8DAA-5785-B2D6-1D86ED21263B</object-id>
              <tp:taxon-name-part taxon-name-part-type="genus" reg="Euryobeidia">Euryobeidia</tp:taxon-name-part>
              <tp:taxon-name-part taxon-name-part-type="species" reg="languidata">languidata</tp:taxon-name-part>
            </tp:taxon-name><tp:taxon-authority>(Walker, 1862)</tp:taxon-authority><xref ref-type="fig" rid="F2">Figs 2–8</xref><xref ref-type="fig" rid="F4">, 38</xref><xref ref-type="fig" rid="F4">, 39</xref><xref ref-type="fig" rid="F6">, 50</xref><xref ref-type="fig" rid="F7">, 56</xref><tp:nomenclature-citation-list><tp:nomenclature-citation><tp:taxon-name>
                  <tp:taxon-name-part taxon-name-part-type="genus" reg="Abraxas">Abraxas</tp:taxon-name-part> <tp:taxon-name-part taxon-name-part-type="species" reg="languidata">languidata</tp:taxon-name-part></tp:taxon-name><comment>Walker, 1862, List Specimens lepid. Insects Colln Br. Mus. 24: 1122. Holotype, Nepal. (<named-content xmlns:xlink="http://www.w3.org/1999/xlink" content-type="dwc:institutional_code" xlink:title="Natural History Museum, London" xlink:href="http://grbio.org/institution/natural-history-museum-london" xlink:type="simple">NHMUK</named-content>)</comment></tp:nomenclature-citation><tp:nomenclature-citation><tp:taxon-name>
                  <tp:taxon-name-part taxon-name-part-type="genus" reg="Euryobeidia">Euryobeidia</tp:taxon-name-part> <tp:taxon-name-part taxon-name-part-type="species" reg="languidata">languidata</tp:taxon-name-part></tp:taxon-name><comment>: <xref ref-type="bibr" rid="B29">Wehrli 1939</xref>, in Seitz, Gross-Schmett. Erde 4 (Suppl.): 269. Unavailable.</comment></tp:nomenclature-citation><tp:nomenclature-citation><tp:taxon-name>
                  <tp:taxon-name-part taxon-name-part-type="genus" reg="Euryobeidia">Euryobeidia</tp:taxon-name-part> <tp:taxon-name-part taxon-name-part-type="species" reg="languidata">languidata</tp:taxon-name-part></tp:taxon-name><comment>: <xref ref-type="bibr" rid="B2">Fletcher 1979</xref>, The Generic Names of Moths of the World 3: 84; Stüning, D. 2000, Moths of Nepal, part 6: 110; <xref ref-type="bibr" rid="B30">Xiang et al. 2017</xref>, Zootaxa 4317 (2): 371.</comment></tp:nomenclature-citation></tp:nomenclature-citation-list></tp:nomenclature><tp:treatment-sec sec-type="type material" id="SECID0EATAG"><title>Type material examined.</title><p><bold><italic>Holotype</italic>.</bold> Nepal • ♀; ‘Nepal’; Hardwicke Bequest; <named-content xmlns:xlink="http://www.w3.org/1999/xlink" content-type="dwc:institutional_code" xlink:title="Natural History Museum, London" xlink:href="http://grbio.org/institution/natural-history-museum-london" xlink:type="simple">NHMUK</named-content>. (Abdomen lost; see Fig. <xref ref-type="fig" rid="F2">2</xref>)</p><fig id="F2" position="float" orientation="portrait"><object-id xmlns:xlink="http://www.w3.org/1999/xlink" content-type="doi" xlink:type="simple">10.3897/zookeys.1260.157773.figures2-19</object-id><object-id xmlns:xlink="http://www.w3.org/1999/xlink" content-type="arpha" xlink:type="simple">EF149EFF-50EF-5A7A-B946-A3F4C9B62D8D</object-id><label>Figures 2–19.</label><caption><p>Adults of <italic><tp:taxon-name><tp:taxon-name-part taxon-name-part-type="genus" reg="Euryobeidia">Euryobeidia</tp:taxon-name-part></tp:taxon-name></italic> species. <bold>2–8.</bold><italic><tp:taxon-name><tp:taxon-name-part taxon-name-part-type="genus" reg="Euryobeidia">E.</tp:taxon-name-part> <tp:taxon-name-part taxon-name-part-type="species" reg="languidata">languidata</tp:taxon-name-part></tp:taxon-name></italic> (Walker): <bold>2.</bold> The holotype of <italic><tp:taxon-name><tp:taxon-name-part taxon-name-part-type="genus" reg="Abraxas">Abraxas</tp:taxon-name-part> <tp:taxon-name-part taxon-name-part-type="species" reg="languidata">languidata</tp:taxon-name-part></tp:taxon-name></italic>, female, Nepal, <named-content xmlns:xlink="http://www.w3.org/1999/xlink" content-type="dwc:institutional_code" xlink:title="Natural History Museum, London" xlink:href="http://grbio.org/institution/natural-history-museum-london" xlink:type="simple">NHMUK</named-content>; <bold>3.</bold> Female, Nepal, upperside, <abbrev xmlns:xlink="http://www.w3.org/1999/xlink" xlink:title="Zoologische Staatssammlung München" id="ABBRID0ECVAG" xlink:type="simple">ZSM</abbrev>; <bold>4.</bold> Ditto, underside; <bold>5.</bold> Male, Khasi Hills, India, <named-content xmlns:xlink="http://www.w3.org/1999/xlink" content-type="dwc:institutional_code" xlink:title="Zoologisches Forschungsmuseum Alexander Koenig" xlink:href="http://grbio.org/institution/zoologisches-forschungsmuseum-alexander-koenig" xlink:type="simple">ZFMK</named-content>; <bold>6.</bold> Male, N. Vietnam, <abbrev xmlns:xlink="http://www.w3.org/1999/xlink" xlink:title="Collection of Katsumi Yazaki" id="ABBRID0EQVAG" xlink:type="simple">CKY</abbrev>; <bold>7.</bold> Male, Tokyo, Japan, <abbrev xmlns:xlink="http://www.w3.org/1999/xlink" xlink:title="Collection of Rikio Sato" id="ABBRID0EWVAG" xlink:type="simple">CRS</abbrev>/ <named-content xmlns:xlink="http://www.w3.org/1999/xlink" content-type="dwc:institutional_code" xlink:title="Institute for Agro-Environmental Sciences, NARO" xlink:href="http://grbio.org/institution/national-institute-agro-environmental-sciences" xlink:type="simple">NIAES</named-content>; <bold>8.</bold> Female, Niigata, Japan, <abbrev xmlns:xlink="http://www.w3.org/1999/xlink" xlink:title="Collection of Rikio Sato" id="ABBRID0EAWAG" xlink:type="simple">CRS</abbrev>/ <named-content xmlns:xlink="http://www.w3.org/1999/xlink" content-type="dwc:institutional_code" xlink:title="Institute for Agro-Environmental Sciences, NARO" xlink:href="http://grbio.org/institution/national-institute-agro-environmental-sciences" xlink:type="simple">NIAES</named-content>; <bold>9.</bold><italic><tp:taxon-name><tp:taxon-name-part taxon-name-part-type="genus" reg="Euryobeidia">E.</tp:taxon-name-part> <tp:taxon-name-part taxon-name-part-type="species" reg="ellipsoidea">ellipsoidea</tp:taxon-name-part></tp:taxon-name></italic>, untypical pattern, female, Sichuan, China, <named-content xmlns:xlink="http://www.w3.org/1999/xlink" content-type="dwc:institutional_code" xlink:title="Zoologisches Forschungsmuseum Alexander Koenig" xlink:href="http://grbio.org/institution/zoologisches-forschungsmuseum-alexander-koenig" xlink:type="simple">ZFMK</named-content>; <bold>10–13.</bold><italic><tp:taxon-name><tp:taxon-name-part taxon-name-part-type="genus" reg="Euryobeidia">E.</tp:taxon-name-part> <tp:taxon-name-part taxon-name-part-type="species" reg="languidata">languidata</tp:taxon-name-part> <tp:taxon-name-part taxon-name-part-type="subspecies" reg="incrassata">incrassata</tp:taxon-name-part></tp:taxon-name></italic> Xiang &amp; Han, stat. nov., Hainan Is., China: <bold>10.</bold> The holotype of <italic><tp:taxon-name><tp:taxon-name-part taxon-name-part-type="genus" reg="Euryobeidia">E.</tp:taxon-name-part> <tp:taxon-name-part taxon-name-part-type="species" reg="incrassata">incrassata</tp:taxon-name-part></tp:taxon-name></italic> Xiang &amp; Han, male, <named-content xmlns:xlink="http://www.w3.org/1999/xlink" content-type="dwc:institutional_code" xlink:title="Institute of Zoology, Chinese Academy of Sciences" xlink:href="http://grbio.org/institution/institute-zoology-chinese-academy-sciences" xlink:type="simple">IZCAS</named-content>; <bold>11.</bold> Non-type, male, upperside, <abbrev xmlns:xlink="http://www.w3.org/1999/xlink" xlink:title="Coconut Research Institute, Chinese Academy of Tropical Agricultural Sciences" id="ABBRID0E4XAG" xlink:type="simple">CRICATAS</abbrev>; <bold>12.</bold> Ditto, underside; <bold>13.</bold> Non-type, female, <abbrev xmlns:xlink="http://www.w3.org/1999/xlink" xlink:title="Coconut Research Institute, Chinese Academy of Tropical Agricultural Sciences" id="ABBRID0EFYAG" xlink:type="simple">CRICATAS</abbrev>; <bold>14, 15.</bold><italic><tp:taxon-name><tp:taxon-name-part taxon-name-part-type="genus" reg="Euryobeidia">E.</tp:taxon-name-part> <tp:taxon-name-part taxon-name-part-type="species" reg="supercostata">supercostata</tp:taxon-name-part></tp:taxon-name></italic> sp. nov., holotype, male, Hainan, China, <named-content xmlns:xlink="http://www.w3.org/1999/xlink" content-type="dwc:institutional_code" xlink:title="Institute of Zoology, Chinese Academy of Sciences" xlink:href="http://grbio.org/institution/institute-zoology-chinese-academy-sciences" xlink:type="simple">IZCAS</named-content>: <bold>14.</bold> Upperside; <bold>15.</bold> Underside; <bold>16, 17.</bold><italic><tp:taxon-name><tp:taxon-name-part taxon-name-part-type="genus" reg="Euryobeidia">E.</tp:taxon-name-part> <tp:taxon-name-part taxon-name-part-type="species" reg="yakushimensis">yakushimensis</tp:taxon-name-part></tp:taxon-name></italic> Inoue, stat. nov., Yakushima Is., Japan: <bold>16.</bold> The holotype of <italic><tp:taxon-name><tp:taxon-name-part taxon-name-part-type="genus" reg="Euryobeidia">E.</tp:taxon-name-part> <tp:taxon-name-part taxon-name-part-type="species" reg="languidata">languidata</tp:taxon-name-part> <tp:taxon-name-part taxon-name-part-type="subspecies" reg="yakushimensis">yakushimensis</tp:taxon-name-part></tp:taxon-name></italic> Inoue, male, <named-content xmlns:xlink="http://www.w3.org/1999/xlink" content-type="dwc:institutional_code" xlink:title="Natural History Museum, London" xlink:href="http://grbio.org/institution/natural-history-museum-london" xlink:type="simple">NHMUK</named-content>; <bold>17.</bold> Non-type, female, <abbrev xmlns:xlink="http://www.w3.org/1999/xlink" xlink:title="Collection of Rikio Sato" id="ABBRID0EC1AG" xlink:type="simple">CRS</abbrev>/ <named-content xmlns:xlink="http://www.w3.org/1999/xlink" content-type="dwc:institutional_code" xlink:title="Institute for Agro-Environmental Sciences, NARO" xlink:href="http://grbio.org/institution/national-institute-agro-environmental-sciences" xlink:type="simple">NIAES</named-content>; <bold>18.</bold><italic><tp:taxon-name><tp:taxon-name-part taxon-name-part-type="genus" reg="Euryobeidia">E.</tp:taxon-name-part> <tp:taxon-name-part taxon-name-part-type="species" reg="ellipsoidea">ellipsoidea</tp:taxon-name-part></tp:taxon-name></italic>, paratype, female, Sichuan, China, <named-content xmlns:xlink="http://www.w3.org/1999/xlink" content-type="dwc:institutional_code" xlink:title="Zoologisches Forschungsmuseum Alexander Koenig" xlink:href="http://grbio.org/institution/zoologisches-forschungsmuseum-alexander-koenig" xlink:type="simple">ZFMK</named-content>; <bold>19.</bold><italic><tp:taxon-name><tp:taxon-name-part taxon-name-part-type="genus" reg="Euryobeidia">E.</tp:taxon-name-part> <tp:taxon-name-part taxon-name-part-type="species" reg="xuei">xuei</tp:taxon-name-part></tp:taxon-name></italic> sp. nov., paratype, male, Fansipan, Vietnam, <named-content xmlns:xlink="http://www.w3.org/1999/xlink" content-type="dwc:institutional_code" xlink:title="Zoologisches Forschungsmuseum Alexander Koenig" xlink:href="http://grbio.org/institution/zoologisches-forschungsmuseum-alexander-koenig" xlink:type="simple">ZFMK</named-content>. Scale bar: 10 mm.</p></caption><graphic xmlns:xlink="http://www.w3.org/1999/xlink" xlink:href="zookeys-1260-313_article-157773__-g002.jpg" position="float" orientation="portrait" xlink:type="simple" id="oo_1471984.jpg"><uri content-type="original_file" xlink:type="simple">https://binary.pensoft.net/fig/1471984</uri></graphic></fig></tp:treatment-sec><tp:treatment-sec sec-type="material" id="SECID0ER2AG"><title>Additional material examined.</title><p>Nepal • 1 ♀; Kathmandu Valley, Godavari; 1600–1800 m; 5 Jun.1967; leg. Dierl-Schacht; <abbrev xmlns:xlink="http://www.w3.org/1999/xlink" xlink:title="Zoologische Staatssammlung München" id="ABBRID0EX2AG" xlink:type="simple">ZSM</abbrev>. India • 1 ♂; Khasis; May 1896; Nat. Coll.; coll. Wehrli, <named-content xmlns:xlink="http://www.w3.org/1999/xlink" content-type="dwc:institutional_code" xlink:title="Zoologisches Forschungsmuseum Alexander Koenig" xlink:href="http://grbio.org/institution/zoologisches-forschungsmuseum-alexander-koenig" xlink:type="simple">ZFMK</named-content>. China – <bold>Fujian Province</bold> • 1 ♂; Quanzhou City, Dehua County, Jiuxianshan; 1200 m; 12 May 2024; C. L. Huang &amp; Z. Peng leg.; GenBank no.: <ext-link xmlns:xlink="http://www.w3.org/1999/xlink" xlink:href="PQ083540" ext-link-type="gen" xlink:type="simple">PQ083540</ext-link>; gen. prep. no. CRICATAS00283; <abbrev xmlns:xlink="http://www.w3.org/1999/xlink" xlink:title="Coconut Research Institute, Chinese Academy of Tropical Agricultural Sciences" id="ABBRID0EG3AG" xlink:type="simple">CRICATAS</abbrev> – <bold>Taiwan</bold> • 1 ♂; Nantou, Sang-Gan nr. Pu-li; <named-content xmlns:xlink="http://www.w3.org/1999/xlink" content-type="dwc:verbatimCoordinates" xlink:type="simple"><named-content content-type="geo-json" specific-use="{&#34;type&#34;:&#34;Point&#34;,&#34;coordinates&#34;:[120.916667,23.966667]}" id="NCID0EP3AG" xlink:type="simple">23°58'N, 120°55'E</named-content></named-content>; Apr.–Jul. 2008; local coll.; <named-content xmlns:xlink="http://www.w3.org/1999/xlink" content-type="dwc:institutional_code" xlink:title="Zoologisches Forschungsmuseum Alexander Koenig" xlink:href="http://grbio.org/institution/zoologisches-forschungsmuseum-alexander-koenig" xlink:type="simple">ZFMK</named-content>. Vietnam • 1 ♂; N. Vietnam, Vinhu, Tam Dao; 900 m; 29 May 1997; B. Tanaka leg.; <abbrev xmlns:xlink="http://www.w3.org/1999/xlink" xlink:title="Collection of Katsumi Yazaki" id="ABBRID0EY3AG" xlink:type="simple">CKY</abbrev>. Japan – • 1 ♂, 1 ♀; ‘Japon, Wileman, 1898’; male gen. prep. Wehrli no. 5525, female gen. prep. no. 2460-DS; <named-content xmlns:xlink="http://www.w3.org/1999/xlink" content-type="dwc:institutional_code" xlink:title="Zoologisches Forschungsmuseum Alexander Koenig" xlink:href="http://grbio.org/institution/zoologisches-forschungsmuseum-alexander-koenig" xlink:type="simple">ZFMK</named-content> – <bold>Tokyo</bold> • 1 ♂; Tokio; 17 Jun. 1910; gen. prep. Wehrli. no. 5517; <named-content xmlns:xlink="http://www.w3.org/1999/xlink" content-type="dwc:institutional_code" xlink:title="Zoologisches Forschungsmuseum Alexander Koenig" xlink:href="http://grbio.org/institution/zoologisches-forschungsmuseum-alexander-koenig" xlink:type="simple">ZFMK</named-content> • 1 ♂; Abiko, Chiba Pref. nr. Tokyo; May 1914; <named-content xmlns:xlink="http://www.w3.org/1999/xlink" content-type="dwc:institutional_code" xlink:title="Zoologisches Forschungsmuseum Alexander Koenig" xlink:href="http://grbio.org/institution/zoologisches-forschungsmuseum-alexander-koenig" xlink:type="simple">ZFMK</named-content> • 1 ♂; Chiyoda, Kokyo; 21 May 1998; Y. Kishida leg.; gen. prep. no. RS8877; <abbrev xmlns:xlink="http://www.w3.org/1999/xlink" xlink:title="Collection of Rikio Sato" id="ABBRID0EK4AG" xlink:type="simple">CRS</abbrev>/ <named-content xmlns:xlink="http://www.w3.org/1999/xlink" content-type="dwc:institutional_code" xlink:title="Institute for Agro-Environmental Sciences, NARO" xlink:href="http://grbio.org/institution/national-institute-agro-environmental-sciences" xlink:type="simple">NIAES</named-content> (shown by <xref ref-type="bibr" rid="B23">Sato 2011</xref>, pl. 1-015-9) • 1 ♀; Chiyoda, Kokyo; 11 Jun. 1998; Y. Kishida leg.; gen. prep. no. RS8878; <abbrev xmlns:xlink="http://www.w3.org/1999/xlink" xlink:title="Collection of Rikio Sato" id="ABBRID0EW4AG" xlink:type="simple">CRS</abbrev>/ <named-content xmlns:xlink="http://www.w3.org/1999/xlink" content-type="dwc:institutional_code" xlink:title="Institute for Agro-Environmental Sciences, NARO" xlink:href="http://grbio.org/institution/national-institute-agro-environmental-sciences" xlink:type="simple">NIAES</named-content> (shown by <xref ref-type="bibr" rid="B23">Sato 2011</xref>, pl. 1-015-10) – <bold>Niigata Prefecture</bold> • 1 ♀; Niigata City, Nishikan-ku, Iwamuro, Parking of Yahiko; 23 Jul. 2007; R. Sato leg.; <abbrev xmlns:xlink="http://www.w3.org/1999/xlink" xlink:title="Collection of Rikio Sato" id="ABBRID0EE5AG" xlink:type="simple">CRS</abbrev>/ <named-content xmlns:xlink="http://www.w3.org/1999/xlink" content-type="dwc:institutional_code" xlink:title="Institute for Agro-Environmental Sciences, NARO" xlink:href="http://grbio.org/institution/national-institute-agro-environmental-sciences" xlink:type="simple">NIAES</named-content> (shown by <xref ref-type="bibr" rid="B23">Sato 2011</xref>, pl. 1-015-11).</p></tp:treatment-sec><tp:treatment-sec sec-type="remarks" id="SECID0EQ5AG"><title>Remarks.</title><p><italic><tp:taxon-name><tp:taxon-name-part taxon-name-part-type="genus" reg="Euryobeidia">Euryobeidia</tp:taxon-name-part> <tp:taxon-name-part taxon-name-part-type="species" reg="languidata">languidata</tp:taxon-name-part></tp:taxon-name></italic> obviously is extremely rare at its type locality, Nepal. The female holotype at <named-content xmlns:xlink="http://www.w3.org/1999/xlink" content-type="dwc:institutional_code" xlink:title="Natural History Museum, London" xlink:href="http://grbio.org/institution/natural-history-museum-london" xlink:type="simple">NHMUK</named-content> is the only specimen among a collection of ~50 specimens, half of them originating from NE India, Assam-Meghalaya region, the second half from Japan. The volumes 1–5 of the “Moths of Nepal”-series do not mention it and several thousand specimens from many localities in Nepal at <named-content xmlns:xlink="http://www.w3.org/1999/xlink" content-type="dwc:institutional_code" xlink:title="Zoologisches Forschungsmuseum Alexander Koenig" xlink:href="http://grbio.org/institution/zoologisches-forschungsmuseum-alexander-koenig" xlink:type="simple">ZFMK</named-content> definitely do not contain it. The doubt about the correctness of the type locality has arisen, but was answered by the fact that a second specimen was found at the <abbrev xmlns:xlink="http://www.w3.org/1999/xlink" xlink:title="Zoologische Staatssammlung München" id="ABBRID0EJ6AG" xlink:type="simple">ZSM</abbrev> collection, Munich, a female collected near Kathmandu, the specimen mentioned above (<xref ref-type="bibr" rid="B26">Stüning 2000</xref>: 110, Moths of Nepal, vol. 6). Unfortunately, this and a male from Khasi Hills, Meghalaya could be studied by images only (Figs <xref ref-type="fig" rid="F2">2–5</xref>). However, in our experience they will not affect our taxonomic conclusions when investigated more closely in future.</p></tp:treatment-sec><tp:treatment-sec sec-type="diagnosis" id="SECID0EV6AG"><title>Diagnosis.</title><p>Images of adults and genitalia of the nominate subspecies are shown here for comparison with <italic><tp:taxon-name><tp:taxon-name-part taxon-name-part-type="genus" reg="Euryobeidia">E.</tp:taxon-name-part> <tp:taxon-name-part taxon-name-part-type="species" reg="languidata">languidata</tp:taxon-name-part> <tp:taxon-name-part taxon-name-part-type="subspecies" reg="incrassata">incrassata</tp:taxon-name-part></tp:taxon-name></italic> stat. nov. and <italic><tp:taxon-name><tp:taxon-name-part taxon-name-part-type="genus" reg="Euryobeidia">E.</tp:taxon-name-part> <tp:taxon-name-part taxon-name-part-type="species" reg="yakushimensis">yakushimensis</tp:taxon-name-part></tp:taxon-name></italic> stat. nov. The diagnoses are given under each of the two taxa.</p></tp:treatment-sec><tp:treatment-sec sec-type="distribution" id="SECID0EVABG"><title>Distribution.</title><p>Nepal (type-locality), India (Assam-Meghalaya), N. Vietnam, China (Sichuan, Yunnan, Jiangxi, Zhejiang, Fujian, Taiwan, Guangdong, Guangxi), Korea, Japan.</p></tp:treatment-sec><tp:treatment-sec sec-type="remarks" id="SECID0E1ABG"><title>Remarks.</title><p><italic><tp:taxon-name><tp:taxon-name-part taxon-name-part-type="genus" reg="Euryobeidia">Euryobeidia</tp:taxon-name-part> <tp:taxon-name-part taxon-name-part-type="species" reg="languidata">languidata</tp:taxon-name-part></tp:taxon-name></italic> is the type-species of <italic><tp:taxon-name><tp:taxon-name-part taxon-name-part-type="genus" reg="Euryobeidia">Euryobeidia</tp:taxon-name-part></tp:taxon-name></italic>, designated by <xref ref-type="bibr" rid="B2">Fletcher (1979)</xref>, and a member of the white or grayish-white group of species (1<sup>st</sup> Group). It is the species with the widest area of distribution, from east Nepal in the west to north Japan in the east, with southernmost occurrence on the island of Hainan (<tp:taxon-name><tp:taxon-name-part taxon-name-part-type="genus" reg="Euryobeidia"/><tp:taxon-name-part taxon-name-part-type="species" reg="languidata"/><tp:taxon-name-part taxon-name-part-type="infraspecific-rank">ssp.</tp:taxon-name-part> <tp:taxon-name-part taxon-name-part-type="subspecies" reg="incrassata">incrassata</tp:taxon-name-part></tp:taxon-name>). Within China, it appears to be primarily distributed along the southeastern coast. More to the north, there appears to be a gap between northern Zhejiang and South Korea, but this region is mostly low-lying plains with high population density, extensive agriculture and hardly any forests, obviously unsuitable for the existence of this species.</p></tp:treatment-sec><tp:treatment-sec><!--Section generated to contain objects referenced in tp:taxon-treatment.--><fig id="F4" position="float" orientation="portrait"><object-id xmlns:xlink="http://www.w3.org/1999/xlink" content-type="doi" xlink:type="simple">10.3897/zookeys.1260.157773.figures38-43</object-id><object-id xmlns:xlink="http://www.w3.org/1999/xlink" content-type="arpha" xlink:type="simple">BC3C932F-463C-5E1B-89D9-58D6DF8744B8</object-id><label>Figures 38–43.</label><caption><p>Male genitalia of <italic><tp:taxon-name><tp:taxon-name-part taxon-name-part-type="genus" reg="Euryobeidia">Euryobeidia</tp:taxon-name-part></tp:taxon-name></italic> species. <bold>38, 39.</bold><italic><tp:taxon-name><tp:taxon-name-part taxon-name-part-type="genus" reg="Euryobeidia">E.</tp:taxon-name-part> <tp:taxon-name-part taxon-name-part-type="species" reg="languidata">languidata</tp:taxon-name-part></tp:taxon-name></italic> (Walker): <bold>38.</bold> Fujian, China, gen. prep. no. CRICATAS00283; <bold>39.</bold> Tokyo, Japan, gen. prep. no. RS8877; <bold>40, 41.</bold><italic><tp:taxon-name><tp:taxon-name-part taxon-name-part-type="genus" reg="Euryobeidia">Euryobeidia</tp:taxon-name-part> <tp:taxon-name-part taxon-name-part-type="species" reg="languidata">languidata</tp:taxon-name-part> <tp:taxon-name-part taxon-name-part-type="subspecies" reg="incrassata">incrassata</tp:taxon-name-part></tp:taxon-name></italic> Xiang &amp; Han, stat. nov., Hainan Is., China: <bold>40.</bold> The holotype of <italic><tp:taxon-name><tp:taxon-name-part taxon-name-part-type="genus" reg="Euryobeidia">E.</tp:taxon-name-part> <tp:taxon-name-part taxon-name-part-type="species" reg="incrassata">incrassata</tp:taxon-name-part></tp:taxon-name></italic> Xiang &amp; Han, IOZ-CAS slide no. Geom-7235; <bold>41.</bold> Non-type, gen. prep. no. CRICATAS00220; <bold>42, 43.</bold><italic><tp:taxon-name><tp:taxon-name-part taxon-name-part-type="genus" reg="Euryobeidia">E.</tp:taxon-name-part> <tp:taxon-name-part taxon-name-part-type="species" reg="yakushimensis">yakushimensis</tp:taxon-name-part></tp:taxon-name></italic> Inoue, stat. nov., Yakushima Is., Japan, gen. prep. nos. RS7407, RS7411. Scale bars: 1 mm.</p></caption><graphic xmlns:xlink="http://www.w3.org/1999/xlink" xlink:href="zookeys-1260-313_article-157773__-g004.jpg" position="float" orientation="portrait" xlink:type="simple" id="oo_1471986.jpg"><uri content-type="original_file" xlink:type="simple">https://binary.pensoft.net/fig/1471986</uri></graphic></fig><fig id="F6" position="float" orientation="portrait"><object-id xmlns:xlink="http://www.w3.org/1999/xlink" content-type="doi" xlink:type="simple">10.3897/zookeys.1260.157773.figures50-55</object-id><object-id xmlns:xlink="http://www.w3.org/1999/xlink" content-type="arpha" xlink:type="simple">F1443E82-4B49-5759-AA98-EF16F1BCB270</object-id><label>Figures 50–55.</label><caption><p>Female genitalia of <italic><tp:taxon-name><tp:taxon-name-part taxon-name-part-type="genus" reg="Euryobeidia">Euryobeidia</tp:taxon-name-part></tp:taxon-name></italic> species. <bold>50.</bold><italic><tp:taxon-name><tp:taxon-name-part taxon-name-part-type="genus" reg="Euryobeidia">E.</tp:taxon-name-part> <tp:taxon-name-part taxon-name-part-type="species" reg="languidata">languidata</tp:taxon-name-part></tp:taxon-name></italic> (Walker), Japan, gen. prep. no. 2460-DS; <bold>51, 52.</bold><italic><tp:taxon-name><tp:taxon-name-part taxon-name-part-type="genus" reg="Euryobeidia">E.</tp:taxon-name-part> <tp:taxon-name-part taxon-name-part-type="species" reg="languidata">languidata</tp:taxon-name-part> <tp:taxon-name-part taxon-name-part-type="subspecies" reg="yakushimensis">yakushimensis</tp:taxon-name-part></tp:taxon-name></italic> Inoue, Yakushima Is., Japan, gen. prep. nos. RS7412, RS8879; <bold>53.</bold><italic><tp:taxon-name><tp:taxon-name-part taxon-name-part-type="genus" reg="Euryobeidia">Euryobeidia</tp:taxon-name-part> <tp:taxon-name-part taxon-name-part-type="species" reg="languidata">languidata</tp:taxon-name-part> <tp:taxon-name-part taxon-name-part-type="subspecies" reg="incrassata">incrassata</tp:taxon-name-part></tp:taxon-name></italic> Xiang &amp; Han, stat. nov., Hainan Is., China, gen. prep. no. CRICATAS00223; <bold>54.</bold><italic><tp:taxon-name><tp:taxon-name-part taxon-name-part-type="genus" reg="Euryobeidia">E.</tp:taxon-name-part> <tp:taxon-name-part taxon-name-part-type="species" reg="tigratoides">tigratoides</tp:taxon-name-part></tp:taxon-name></italic> sp. nov., paratype, Hainan Is., China, gen. prep. no. CRICATAS00244; <bold>55.</bold><italic><tp:taxon-name><tp:taxon-name-part taxon-name-part-type="genus" reg="Euryobeidia">E.</tp:taxon-name-part> <tp:taxon-name-part taxon-name-part-type="species" reg="tigratoides">tigratoides</tp:taxon-name-part> <tp:taxon-name-part taxon-name-part-type="subspecies" reg="leopardiformis">leopardiformis</tp:taxon-name-part></tp:taxon-name></italic> subsp. nov., paratype, W. Hubei, China, gen. prep. no. 2450-DS. Scale bars: 1 mm.</p></caption><graphic xmlns:xlink="http://www.w3.org/1999/xlink" xlink:href="zookeys-1260-313_article-157773__-g006.jpg" position="float" orientation="portrait" xlink:type="simple" id="oo_1471988.jpg"><uri content-type="original_file" xlink:type="simple">https://binary.pensoft.net/fig/1471988</uri></graphic></fig><fig id="F7" position="float" orientation="portrait"><object-id xmlns:xlink="http://www.w3.org/1999/xlink" content-type="doi" xlink:type="simple">10.3897/zookeys.1260.157773.figures56-64</object-id><object-id xmlns:xlink="http://www.w3.org/1999/xlink" content-type="arpha" xlink:type="simple">33A5C082-3688-5D46-BF71-4829225CBA56</object-id><label>Figures 56–64.</label><caption><p>Living imagos of <italic><tp:taxon-name><tp:taxon-name-part taxon-name-part-type="genus" reg="Euryobeidia">Euryobeidia</tp:taxon-name-part></tp:taxon-name></italic> species in resting position. <bold>56.</bold><italic><tp:taxon-name><tp:taxon-name-part taxon-name-part-type="genus" reg="Euryobeidia">E.</tp:taxon-name-part> <tp:taxon-name-part taxon-name-part-type="species" reg="languidata">languidata</tp:taxon-name-part></tp:taxon-name></italic> (Walker), Fujian, China; <bold>57.</bold><italic><tp:taxon-name><tp:taxon-name-part taxon-name-part-type="genus" reg="Euryobeidia">E.</tp:taxon-name-part> <tp:taxon-name-part taxon-name-part-type="species" reg="languidata">languidata</tp:taxon-name-part> <tp:taxon-name-part taxon-name-part-type="subspecies" reg="incrassata">incrassata</tp:taxon-name-part></tp:taxon-name></italic> Xiang &amp; Han, stat. nov., Hainan, China; <bold>58.</bold><italic><tp:taxon-name><tp:taxon-name-part taxon-name-part-type="genus" reg="Euryobeidia">E.</tp:taxon-name-part> <tp:taxon-name-part taxon-name-part-type="species" reg="xuei">xuei</tp:taxon-name-part></tp:taxon-name></italic> sp. nov., Yunnan, China; <bold>59.</bold><italic><tp:taxon-name><tp:taxon-name-part taxon-name-part-type="genus" reg="Euryobeidia">E.</tp:taxon-name-part> <tp:taxon-name-part taxon-name-part-type="species" reg="largeteaui">largeteaui</tp:taxon-name-part></tp:taxon-name></italic> (Oberthür), Guizhou, China; <bold>60.</bold><italic><tp:taxon-name><tp:taxon-name-part taxon-name-part-type="genus" reg="Euryobeidia">E.</tp:taxon-name-part> <tp:taxon-name-part taxon-name-part-type="species" reg="quadrata">quadrata</tp:taxon-name-part></tp:taxon-name></italic> Xiang &amp; Han, Hong Kong, China; <bold>61.</bold><italic><tp:taxon-name><tp:taxon-name-part taxon-name-part-type="genus" reg="Euryobeidia">E.</tp:taxon-name-part> <tp:taxon-name-part taxon-name-part-type="species" reg="quadrata">quadrata</tp:taxon-name-part></tp:taxon-name></italic> Xiang &amp; Han, Anhui, China; <bold>62.</bold><italic><tp:taxon-name><tp:taxon-name-part taxon-name-part-type="genus" reg="Euryobeidia">E.</tp:taxon-name-part> <tp:taxon-name-part taxon-name-part-type="species" reg="tigratoides">tigratoides</tp:taxon-name-part> <tp:taxon-name-part taxon-name-part-type="subspecies" reg="leopardiformis">leopardiformis</tp:taxon-name-part></tp:taxon-name></italic> subsp. nov. or <italic><tp:taxon-name><tp:taxon-name-part taxon-name-part-type="genus" reg="Euryobeidia">E.</tp:taxon-name-part> <tp:taxon-name-part taxon-name-part-type="species" reg="largeteaui">largeteaui</tp:taxon-name-part></tp:taxon-name></italic>, Guangdong, China; <bold>63.</bold><italic><tp:taxon-name><tp:taxon-name-part taxon-name-part-type="genus" reg="Euryobeidia">E.</tp:taxon-name-part> <tp:taxon-name-part taxon-name-part-type="species" reg="tigratoides">tigratoides</tp:taxon-name-part></tp:taxon-name></italic> sp. nov., male, Hainan, China; <bold>64.</bold><italic><tp:taxon-name><tp:taxon-name-part taxon-name-part-type="genus" reg="Euryobeidia">E.</tp:taxon-name-part> <tp:taxon-name-part taxon-name-part-type="species" reg="tigratoides">tigratoides</tp:taxon-name-part></tp:taxon-name></italic> sp. nov., female, Hainan, China.</p></caption><graphic xmlns:xlink="http://www.w3.org/1999/xlink" xlink:href="zookeys-1260-313_article-157773__-g007.jpg" position="float" orientation="portrait" xlink:type="simple" id="oo_1471989.jpg"><uri content-type="original_file" xlink:type="simple">https://binary.pensoft.net/fig/1471989</uri></graphic></fig></tp:treatment-sec><ref-list><ref id="B29"><mixed-citation xmlns:xlink="http://www.w3.org/1999/xlink" xlink:type="simple"><person-group><name name-style="western"><surname>Wehrli</surname><given-names>E</given-names></name></person-group> (<year>1939</year>) <article-title><tp:taxon-name><tp:taxon-name-part taxon-name-part-type="subfamily">Geometrinae</tp:taxon-name-part></tp:taxon-name>.</article-title> In: <person-group><name name-style="western"><surname>Seitz</surname><given-names>A</given-names></name></person-group> (<role>Ed.</role>) <issue-title>The Macrolepidoptera of the World.</issue-title><source>Supplement 4. Verlag A. Kernen, Stuttgart</source>, <fpage>249</fpage>–<lpage>766</lpage>.</mixed-citation></ref><ref id="B2"><mixed-citation xmlns:xlink="http://www.w3.org/1999/xlink" xlink:type="simple"><person-group><name name-style="western"><surname>Fletcher</surname><given-names>DS</given-names></name></person-group> (<year>1979</year>) <tp:taxon-name><tp:taxon-name-part taxon-name-part-type="superfamily">Geometroidea</tp:taxon-name-part></tp:taxon-name>. In: Nye IWB (Ed.) The Generic Names of Moth of the World (Vol. 3). 243 pp. [18 figs] <ext-link xlink:href="10.5962/bhl.title.119424" ext-link-type="doi" xlink:type="simple">https://doi.org/10.5962/bhl.title.119424</ext-link></mixed-citation></ref><ref id="B30"><mixed-citation xmlns:xlink="http://www.w3.org/1999/xlink" xlink:type="simple"><person-group><name name-style="western"><surname>Xiang</surname><given-names>LB</given-names></name><name name-style="western"><surname>Xue</surname><given-names>DY</given-names></name><name name-style="western"><surname>Wang</surname><given-names>WK</given-names></name><name name-style="western"><surname>Han</surname><given-names>HX</given-names></name></person-group> (<year>2017</year>) <article-title>A review of <italic><tp:taxon-name><tp:taxon-name-part taxon-name-part-type="genus">Euryobeidia</tp:taxon-name-part></tp:taxon-name></italic> Fletcher, 1979 (<tp:taxon-name><tp:taxon-name-part taxon-name-part-type="order">Lepidoptera</tp:taxon-name-part></tp:taxon-name>, <tp:taxon-name><tp:taxon-name-part taxon-name-part-type="family">Geometridae</tp:taxon-name-part></tp:taxon-name>, <tp:taxon-name><tp:taxon-name-part taxon-name-part-type="subfamily">Ennominae</tp:taxon-name-part></tp:taxon-name>), with description of three new species.</article-title><source>Zootaxa</source><volume>4317</volume>(<issue>2</issue>): <fpage>370</fpage>–<lpage>378</lpage>. <ext-link xlink:href="10.11646/zootaxa.4317.2.11" ext-link-type="doi" xlink:type="simple">https://doi.org/10.11646/zootaxa.4317.2.11</ext-link></mixed-citation></ref><ref id="B23"><mixed-citation xmlns:xlink="http://www.w3.org/1999/xlink" xlink:type="simple"><person-group><name name-style="western"><surname>Sato</surname><given-names>R</given-names></name></person-group> (<year>2011</year>) <article-title><tp:taxon-name><tp:taxon-name-part taxon-name-part-type="subfamily">Ennominae</tp:taxon-name-part></tp:taxon-name>.</article-title> In: <person-group><name name-style="western"><surname>Kishida</surname><given-names>Y</given-names></name></person-group> (<role>Ed.</role>) <issue-title>The Standard of moths in Japan I.</issue-title><source>Gakken Education Publishing, Tokyo</source>, <fpage>132</fpage>–<lpage>200</lpage>.</mixed-citation></ref><ref id="B26"><mixed-citation xmlns:xlink="http://www.w3.org/1999/xlink" xlink:type="simple"><person-group><name name-style="western"><surname>Stüning</surname><given-names>D</given-names></name></person-group> (<year>2000</year>) <article-title>Additional notes on the <tp:taxon-name><tp:taxon-name-part taxon-name-part-type="subfamily">Ennominae</tp:taxon-name-part></tp:taxon-name> of Nepal, with descriptions of eight new species (<tp:taxon-name><tp:taxon-name-part taxon-name-part-type="family">Geometridae</tp:taxon-name-part></tp:taxon-name>).</article-title> In: <person-group><name name-style="western"><surname>Haruta</surname><given-names>T</given-names></name></person-group> (<role>Ed.</role>) <issue-title>Moths of Nepal, part 6, Tinea 16(Suppl.</issue-title><source>1)</source>, <fpage>94</fpage>–<lpage>152</lpage>. [pls 170–172]</mixed-citation></ref></ref-list></tp:taxon-treatment>
