# Supplementary material for: ﻿Further taxonomic studies of the mimetic genus Euryobeidia Fletcher, 1979 (Lepidoptera, Geometridae, Ennominae, Baptini), with descriptions of four new taxa and two status changes
Source: Zookeys. 2025 Nov 21;1260:313–43. doi: 10.3897/zookeys.1260.157773 (PMC12663727; doi:10.3897/zookeys.1260.157773)
Supplement: XML Treatment for Euryobeidia languidata incrassata [file zookeys.1260.157773-treatment3.xml]

<!DOCTYPE tp:taxon-treatment
  PUBLIC "-//TaxonX//DTD Taxonomic Treatment Publishing DTD v0 20100105//EN" "tax-treatment-NSO.dtd">
<tp:taxon-treatment xmlns:tp="http://www.plazi.org/taxpub"><tp:treatment-meta><kwd-group><label>Taxon classification</label><kwd>
                <named-content content-type="kingdom">Animalia</named-content>
              </kwd><kwd>
                <named-content content-type="order">Lepidoptera</named-content>
              </kwd><kwd>
                <named-content content-type="family">Geometridae</named-content>
              </kwd></kwd-group><mixed-citation publication-type="journal"><person-group><name><surname>Liu</surname><given-names>Bo</given-names></name><name><surname>Stüning</surname><given-names>Dieter</given-names></name><name><surname>Han</surname><given-names>Hongxiang</given-names></name></person-group><article-title>﻿Further taxonomic studies of the mimetic genus <italic><tp:taxon-name><tp:taxon-name-part taxon-name-part-type="genus" reg="Euryobeidia">Euryobeidia</tp:taxon-name-part></tp:taxon-name></italic> Fletcher, 1979 (<tp:taxon-name><tp:taxon-name-part taxon-name-part-type="order">Lepidoptera</tp:taxon-name-part></tp:taxon-name>, <tp:taxon-name><tp:taxon-name-part taxon-name-part-type="family">Geometridae</tp:taxon-name-part></tp:taxon-name>, <tp:taxon-name><tp:taxon-name-part taxon-name-part-type="subfamily">Ennominae</tp:taxon-name-part></tp:taxon-name>, <tp:taxon-name><tp:taxon-name-part taxon-name-part-type="tribe">Baptini</tp:taxon-name-part></tp:taxon-name>), with descriptions of four new taxa and two status changes</article-title><source>Zookeys</source><day>21</day><month>11</month><year>2025</year><volume>1260</volume><fpage>313</fpage><lpage>343</lpage><pub-id pub-id-type="doi">10.3897/zookeys.1260.157773</pub-id></mixed-citation></tp:treatment-meta><tp:nomenclature><label>﻿</label><tp:taxon-name><object-id xmlns:xlink="http://www.w3.org/1999/xlink" content-type="arpha" xlink:type="simple">0899FC5C-5BAF-53D6-97B6-73F7883E65C9</object-id>
              <tp:taxon-name-part taxon-name-part-type="genus" reg="Euryobeidia">Euryobeidia</tp:taxon-name-part>
              <tp:taxon-name-part taxon-name-part-type="species" reg="languidata">languidata</tp:taxon-name-part>
              <tp:taxon-name-part taxon-name-part-type="subspecies" reg="incrassata">incrassata</tp:taxon-name-part>
            </tp:taxon-name><tp:taxon-authority>Xiang &amp; Han</tp:taxon-authority><tp:taxon-status xmlns:xlink="http://www.w3.org/1999/xlink" xlink:type="simple">stat. nov.</tp:taxon-status><xref ref-type="fig" rid="F2">Figs 10–13</xref><xref ref-type="fig" rid="F4">, 40</xref><xref ref-type="fig" rid="F4">, 41</xref><xref ref-type="fig" rid="F6">, 53</xref><xref ref-type="fig" rid="F7">, 57</xref><tp:nomenclature-citation-list><tp:nomenclature-citation><tp:taxon-name>
                  <tp:taxon-name-part taxon-name-part-type="genus" reg="Euryobeidia">Euryobeidia</tp:taxon-name-part> <tp:taxon-name-part taxon-name-part-type="species" reg="incrassata">incrassata</tp:taxon-name-part></tp:taxon-name><comment>Xiang &amp; Han, 2017, Zootaxa 4317 (2): 372 (part).</comment></tp:nomenclature-citation></tp:nomenclature-citation-list></tp:nomenclature><tp:treatment-sec sec-type="type material" id="SECID0ESEBG"><title>Type material examined.</title><p><bold><italic>Holotype</italic>.</bold> China – <bold>Hainan Province</bold> • ♂; Lingshui, Diaoluoshan; 8 May 1984; coll. Gu Maobin; IOZ-CAS slide no. Geom-7235; <named-content xmlns:xlink="http://www.w3.org/1999/xlink" content-type="dwc:institutional_code" xlink:title="Institute of Zoology, Chinese Academy of Sciences" xlink:href="http://grbio.org/institution/institute-zoology-chinese-academy-sciences" xlink:type="simple">IZCAS</named-content>. <bold><italic>Paratypes</italic>.</bold> China – <bold>Hainan Province</bold> • 1 ♂; same collection data as for holotype; <named-content xmlns:xlink="http://www.w3.org/1999/xlink" content-type="dwc:institutional_code" xlink:title="Institute of Zoology, Chinese Academy of Sciences" xlink:href="http://grbio.org/institution/institute-zoology-chinese-academy-sciences" xlink:type="simple">IZCAS</named-content> • 1 ♂; Baisha, Nankai, Nanmaola; 1261 m; 12–14 May 2009; coll. Chen Fuqiang; <named-content xmlns:xlink="http://www.w3.org/1999/xlink" content-type="dwc:institutional_code" xlink:title="Institute of Zoology, Chinese Academy of Sciences" xlink:href="http://grbio.org/institution/institute-zoology-chinese-academy-sciences" xlink:type="simple">IZCAS</named-content>.</p></tp:treatment-sec><tp:treatment-sec sec-type="material" id="SECID0ERFBG"><title>Additional material examined.</title><p>China – <bold>Hainan Province</bold> • 3 ♂♂, 1 ♀; Lingshui, Diaoluoshan; 922 m; 10 May 2023; Bo Liu leg.; GenBank no.: <ext-link xmlns:xlink="http://www.w3.org/1999/xlink" xlink:href="PQ083537" ext-link-type="gen" xlink:type="simple">PQ083537</ext-link>; gen. prep. nos. CRICATAS00220, CRICATAS00223; <abbrev xmlns:xlink="http://www.w3.org/1999/xlink" xlink:title="Coconut Research Institute, Chinese Academy of Tropical Agricultural Sciences" id="ABBRID0E5FBG" xlink:type="simple">CRICATAS</abbrev>/ <named-content xmlns:xlink="http://www.w3.org/1999/xlink" content-type="dwc:institutional_code" xlink:title="Zoologisches Forschungsmuseum Alexander Koenig" xlink:href="http://grbio.org/institution/zoologisches-forschungsmuseum-alexander-koenig" xlink:type="simple">ZFMK</named-content> • 1 ♂; same locality as for preceding; 07–12 May 2024; Bo Liu &amp; Wei Yan leg.; GenBank no.: <ext-link xmlns:xlink="http://www.w3.org/1999/xlink" xlink:href="PQ083539" ext-link-type="gen" xlink:type="simple">PQ083539</ext-link>; gen. prep. no. CRICATAS00222; <abbrev xmlns:xlink="http://www.w3.org/1999/xlink" xlink:title="Coconut Research Institute, Chinese Academy of Tropical Agricultural Sciences" id="ABBRID0ELGBG" xlink:type="simple">CRICATAS</abbrev> • 1 ♂; Lingshui, Diaoluoshan; 997 m; 21 Apr. 2025; Bo Liu &amp; Wei Yan leg.; <abbrev xmlns:xlink="http://www.w3.org/1999/xlink" xlink:title="Coconut Research Institute, Chinese Academy of Tropical Agricultural Sciences" id="ABBRID0EPGBG" xlink:type="simple">CRICATAS</abbrev>.</p></tp:treatment-sec><tp:treatment-sec sec-type="diagnosis" id="SECID0ETGBG"><title>Diagnosis.</title><p><italic><tp:taxon-name><tp:taxon-name-part taxon-name-part-type="genus" reg="Euryobeidia">Euryobeidia</tp:taxon-name-part> <tp:taxon-name-part taxon-name-part-type="species" reg="languidata">languidata</tp:taxon-name-part> <tp:taxon-name-part taxon-name-part-type="subspecies" reg="incrassata">incrassata</tp:taxon-name-part></tp:taxon-name></italic> Xiang &amp; Han, 2017 differs significantly from the nominate subspecies in the wing pattern being paler gray and a larger size, but the male genitalia of both subspecies are almost identical. The female genitalia of <italic><tp:taxon-name><tp:taxon-name-part taxon-name-part-type="genus" reg="Euryobeidia">E.</tp:taxon-name-part> <tp:taxon-name-part taxon-name-part-type="species" reg="languidata">languidata</tp:taxon-name-part> <tp:taxon-name-part taxon-name-part-type="subspecies" reg="incrassata">incrassata</tp:taxon-name-part></tp:taxon-name></italic>, represented by a single specimen only, exhibit slight differences from those of the nominate subspecies, such as the size and shape of the lamella postvaginalis. The results of the molecular studies show that the genetic distance between them is 0.5–0.9% (see Table <xref ref-type="table" rid="T2">2</xref>).</p><table-wrap id="T2" position="float" orientation="portrait"><label>Table 2.</label><caption><p>Genetic distances among eleven <italic><tp:taxon-name><tp:taxon-name-part taxon-name-part-type="genus" reg="Euryobeidia">Euryobeidia</tp:taxon-name-part></tp:taxon-name></italic> samples and two outgroups based on COI barcodes.</p></caption><table id="TID0E5NAI" rules="all"><tbody><tr><th rowspan="1" colspan="1"/><th rowspan="1" colspan="1">Voucher/ Sample ID</th><th rowspan="1" colspan="1">Species name</th><th rowspan="1" colspan="1">1</th><th rowspan="1" colspan="1">2</th><th rowspan="1" colspan="1">3</th><th rowspan="1" colspan="1">4</th><th rowspan="1" colspan="1">5</th><th rowspan="1" colspan="1">6</th><th rowspan="1" colspan="1">7</th><th rowspan="1" colspan="1">8</th><th rowspan="1" colspan="1">9</th><th rowspan="1" colspan="1">10</th><th rowspan="1" colspan="1">11</th><th rowspan="1" colspan="1">12</th><th rowspan="1" colspan="1">13</th></tr><tr><td rowspan="1" colspan="1">1</td><td rowspan="1" colspan="1">CRICATAS00283</td><td rowspan="1" colspan="1">
                      <italic>
                        <tp:taxon-name><tp:taxon-name-part taxon-name-part-type="genus" reg="Euryobeidia">E.</tp:taxon-name-part> <tp:taxon-name-part taxon-name-part-type="species" reg="languidata">languidata</tp:taxon-name-part> <tp:taxon-name-part taxon-name-part-type="subspecies" reg="languidata">languidata</tp:taxon-name-part></tp:taxon-name>
                      </italic>
                    </td><td rowspan="1" colspan="1"/><td rowspan="1" colspan="1"/><td rowspan="1" colspan="1"/><td rowspan="1" colspan="1"/><td rowspan="1" colspan="1"/><td rowspan="1" colspan="1"/><td rowspan="1" colspan="1"/><td rowspan="1" colspan="1"/><td rowspan="1" colspan="1"/><td rowspan="1" colspan="1"/><td rowspan="1" colspan="1"/><td rowspan="1" colspan="1"/><td rowspan="1" colspan="1"/></tr><tr><td rowspan="1" colspan="1">2</td><td rowspan="1" colspan="1">CRICATAS00220</td><td rowspan="1" colspan="1">
                      <italic>
                        <tp:taxon-name><tp:taxon-name-part taxon-name-part-type="genus" reg="Euryobeidia">E.</tp:taxon-name-part> <tp:taxon-name-part taxon-name-part-type="species" reg="languidata">languidata</tp:taxon-name-part> <tp:taxon-name-part taxon-name-part-type="subspecies" reg="incrassata">incrassata</tp:taxon-name-part></tp:taxon-name>
                      </italic>
                    </td><td rowspan="1" colspan="1">0.005</td><td rowspan="1" colspan="1"/><td rowspan="1" colspan="1"/><td rowspan="1" colspan="1"/><td rowspan="1" colspan="1"/><td rowspan="1" colspan="1"/><td rowspan="1" colspan="1"/><td rowspan="1" colspan="1"/><td rowspan="1" colspan="1"/><td rowspan="1" colspan="1"/><td rowspan="1" colspan="1"/><td rowspan="1" colspan="1"/><td rowspan="1" colspan="1"/></tr><tr><td rowspan="1" colspan="1">3</td><td rowspan="1" colspan="1">CRICATAS00222</td><td rowspan="1" colspan="1">
                      <italic>
                        <tp:taxon-name><tp:taxon-name-part taxon-name-part-type="genus" reg="Euryobeidia">E.</tp:taxon-name-part> <tp:taxon-name-part taxon-name-part-type="species" reg="languidata">languidata</tp:taxon-name-part> <tp:taxon-name-part taxon-name-part-type="subspecies" reg="incrassata">incrassata</tp:taxon-name-part></tp:taxon-name>
                      </italic>
                    </td><td rowspan="1" colspan="1">0.009</td><td rowspan="1" colspan="1">0.005</td><td rowspan="1" colspan="1"/><td rowspan="1" colspan="1"/><td rowspan="1" colspan="1"/><td rowspan="1" colspan="1"/><td rowspan="1" colspan="1"/><td rowspan="1" colspan="1"/><td rowspan="1" colspan="1"/><td rowspan="1" colspan="1"/><td rowspan="1" colspan="1"/><td rowspan="1" colspan="1"/><td rowspan="1" colspan="1"/></tr><tr><td rowspan="1" colspan="1">4</td><td rowspan="1" colspan="1">ARB00027908</td><td rowspan="1" colspan="1">
                      <italic>
                        <tp:taxon-name><tp:taxon-name-part taxon-name-part-type="genus" reg="Euryobeidia">E.</tp:taxon-name-part> <tp:taxon-name-part taxon-name-part-type="species" reg="xuei">xuei</tp:taxon-name-part></tp:taxon-name>
                      </italic>
                    </td><td rowspan="1" colspan="1">0.036</td><td rowspan="1" colspan="1">0.036</td><td rowspan="1" colspan="1">0.038</td><td rowspan="1" colspan="1"/><td rowspan="1" colspan="1"/><td rowspan="1" colspan="1"/><td rowspan="1" colspan="1"/><td rowspan="1" colspan="1"/><td rowspan="1" colspan="1"/><td rowspan="1" colspan="1"/><td rowspan="1" colspan="1"/><td rowspan="1" colspan="1"/><td rowspan="1" colspan="1"/></tr><tr><td rowspan="1" colspan="1">5</td><td rowspan="1" colspan="1">IOZ LEP M 52355</td><td rowspan="1" colspan="1">
                      <italic>
                        <tp:taxon-name><tp:taxon-name-part taxon-name-part-type="genus" reg="Euryobeidia">E.</tp:taxon-name-part> <tp:taxon-name-part taxon-name-part-type="species" reg="ellipsoidea">ellipsoidea</tp:taxon-name-part></tp:taxon-name>
                      </italic>
                    </td><td rowspan="1" colspan="1">0.053</td><td rowspan="1" colspan="1">0.056</td><td rowspan="1" colspan="1">0.058</td><td rowspan="1" colspan="1">0.030</td><td rowspan="1" colspan="1"/><td rowspan="1" colspan="1"/><td rowspan="1" colspan="1"/><td rowspan="1" colspan="1"/><td rowspan="1" colspan="1"/><td rowspan="1" colspan="1"/><td rowspan="1" colspan="1"/><td rowspan="1" colspan="1"/><td rowspan="1" colspan="1"/></tr><tr><td rowspan="1" colspan="1">6</td><td rowspan="1" colspan="1">CRICATAS00247</td><td rowspan="1" colspan="1">
                      <italic>
                        <tp:taxon-name><tp:taxon-name-part taxon-name-part-type="genus" reg="Euryobeidia">E.</tp:taxon-name-part> <tp:taxon-name-part taxon-name-part-type="species" reg="tigratoides">tigratoides</tp:taxon-name-part> <tp:taxon-name-part taxon-name-part-type="subspecies" reg="tigratoides">tigratoides</tp:taxon-name-part></tp:taxon-name>
                      </italic>
                    </td><td rowspan="1" colspan="1">0.044</td><td rowspan="1" colspan="1">0.044</td><td rowspan="1" colspan="1">0.049</td><td rowspan="1" colspan="1">0.030</td><td rowspan="1" colspan="1">0.044</td><td rowspan="1" colspan="1"/><td rowspan="1" colspan="1"/><td rowspan="1" colspan="1"/><td rowspan="1" colspan="1"/><td rowspan="1" colspan="1"/><td rowspan="1" colspan="1"/><td rowspan="1" colspan="1"/><td rowspan="1" colspan="1"/></tr><tr><td rowspan="1" colspan="1">7</td><td rowspan="1" colspan="1">CRICATAS00239</td><td rowspan="1" colspan="1">
                      <italic>
                        <tp:taxon-name><tp:taxon-name-part taxon-name-part-type="genus" reg="Euryobeidia">E.</tp:taxon-name-part> <tp:taxon-name-part taxon-name-part-type="species" reg="tigratoides">tigratoides</tp:taxon-name-part> <tp:taxon-name-part taxon-name-part-type="subspecies" reg="tigratoides">tigratoides</tp:taxon-name-part></tp:taxon-name>
                      </italic>
                    </td><td rowspan="1" colspan="1">0.044</td><td rowspan="1" colspan="1">0.044</td><td rowspan="1" colspan="1">0.049</td><td rowspan="1" colspan="1">0.030</td><td rowspan="1" colspan="1">0.044</td><td rowspan="1" colspan="1">0.000</td><td rowspan="1" colspan="1"/><td rowspan="1" colspan="1"/><td rowspan="1" colspan="1"/><td rowspan="1" colspan="1"/><td rowspan="1" colspan="1"/><td rowspan="1" colspan="1"/><td rowspan="1" colspan="1"/></tr><tr><td rowspan="1" colspan="1">8</td><td rowspan="1" colspan="1">IOZ LEP M 22920</td><td rowspan="1" colspan="1">
                      <italic>
                        <tp:taxon-name><tp:taxon-name-part taxon-name-part-type="genus" reg="Euryobeidia">E.</tp:taxon-name-part> <tp:taxon-name-part taxon-name-part-type="species" reg="tigratoides">tigratoides</tp:taxon-name-part> <tp:taxon-name-part taxon-name-part-type="subspecies" reg="leopardiformis">leopardiformis</tp:taxon-name-part></tp:taxon-name>
                      </italic>
                    </td><td rowspan="1" colspan="1">0.043</td><td rowspan="1" colspan="1">0.043</td><td rowspan="1" colspan="1">0.047</td><td rowspan="1" colspan="1">0.027</td><td rowspan="1" colspan="1">0.038</td><td rowspan="1" colspan="1">0.009</td><td rowspan="1" colspan="1">0.009</td><td rowspan="1" colspan="1"/><td rowspan="1" colspan="1"/><td rowspan="1" colspan="1"/><td rowspan="1" colspan="1"/><td rowspan="1" colspan="1"/><td rowspan="1" colspan="1"/></tr><tr><td rowspan="1" colspan="1">9</td><td rowspan="1" colspan="1">CRICATAS00276</td><td rowspan="1" colspan="1">
                      <italic>
                        <tp:taxon-name><tp:taxon-name-part taxon-name-part-type="genus" reg="Euryobeidia">E.</tp:taxon-name-part> <tp:taxon-name-part taxon-name-part-type="species" reg="largeteaui">largeteaui</tp:taxon-name-part></tp:taxon-name>
                      </italic>
                    </td><td rowspan="1" colspan="1">0.059</td><td rowspan="1" colspan="1">0.058</td><td rowspan="1" colspan="1">0.059</td><td rowspan="1" colspan="1">0.052</td><td rowspan="1" colspan="1">0.070</td><td rowspan="1" colspan="1">0.056</td><td rowspan="1" colspan="1">0.056</td><td rowspan="1" colspan="1">0.054</td><td rowspan="1" colspan="1"/><td rowspan="1" colspan="1"/><td rowspan="1" colspan="1"/><td rowspan="1" colspan="1"/><td rowspan="1" colspan="1"/></tr><tr><td rowspan="1" colspan="1">10</td><td rowspan="1" colspan="1">CRICATAS00263</td><td rowspan="1" colspan="1">
                      <italic>
                        <tp:taxon-name><tp:taxon-name-part taxon-name-part-type="genus" reg="Euryobeidia">E.</tp:taxon-name-part> <tp:taxon-name-part taxon-name-part-type="species" reg="largeteaui">largeteaui</tp:taxon-name-part></tp:taxon-name>
                      </italic>
                    </td><td rowspan="1" colspan="1">0.059</td><td rowspan="1" colspan="1">0.058</td><td rowspan="1" colspan="1">0.059</td><td rowspan="1" colspan="1">0.052</td><td rowspan="1" colspan="1">0.070</td><td rowspan="1" colspan="1">0.056</td><td rowspan="1" colspan="1">0.056</td><td rowspan="1" colspan="1">0.054</td><td rowspan="1" colspan="1">0.000</td><td rowspan="1" colspan="1"/><td rowspan="1" colspan="1"/><td rowspan="1" colspan="1"/><td rowspan="1" colspan="1"/></tr><tr><td rowspan="1" colspan="1">11</td><td rowspan="1" colspan="1">CRICATAS00250</td><td rowspan="1" colspan="1">
                      <italic>
                        <tp:taxon-name><tp:taxon-name-part taxon-name-part-type="genus" reg="Euryobeidia">E.</tp:taxon-name-part> <tp:taxon-name-part taxon-name-part-type="species" reg="quadrata">quadrata</tp:taxon-name-part></tp:taxon-name>
                      </italic>
                    </td><td rowspan="1" colspan="1">0.055</td><td rowspan="1" colspan="1">0.058</td><td rowspan="1" colspan="1">0.059</td><td rowspan="1" colspan="1">0.046</td><td rowspan="1" colspan="1">0.056</td><td rowspan="1" colspan="1">0.046</td><td rowspan="1" colspan="1">0.046</td><td rowspan="1" colspan="1">0.041</td><td rowspan="1" colspan="1">0.067</td><td rowspan="1" colspan="1">0.067</td><td rowspan="1" colspan="1"/><td rowspan="1" colspan="1"/><td rowspan="1" colspan="1"/></tr><tr><td rowspan="1" colspan="1">12</td><td rowspan="1" colspan="1">CCDB-11874-H01</td><td rowspan="1" colspan="1">
                      <italic>
                        <tp:taxon-name><tp:taxon-name-part taxon-name-part-type="genus" reg="Eurychoria">Eurychoria</tp:taxon-name-part> <tp:taxon-name-part taxon-name-part-type="species" reg="flavirupta">flavirupta</tp:taxon-name-part></tp:taxon-name>
                      </italic>
                    </td><td rowspan="1" colspan="1">0.056</td><td rowspan="1" colspan="1">0.056</td><td rowspan="1" colspan="1">0.059</td><td rowspan="1" colspan="1">0.053</td><td rowspan="1" colspan="1">0.062</td><td rowspan="1" colspan="1">0.052</td><td rowspan="1" colspan="1">0.052</td><td rowspan="1" colspan="1">0.052</td><td rowspan="1" colspan="1">0.073</td><td rowspan="1" colspan="1">0.073</td><td rowspan="1" colspan="1">0.056</td><td rowspan="1" colspan="1"/><td rowspan="1" colspan="1"/></tr><tr><td rowspan="1" colspan="1">13</td><td rowspan="1" colspan="1">CRICATAS00211</td><td rowspan="1" colspan="1">
                      <italic>
                        <tp:taxon-name><tp:taxon-name-part taxon-name-part-type="genus" reg="Epobeidia">Epobeidia</tp:taxon-name-part> <tp:taxon-name-part taxon-name-part-type="species" reg="tigrata">tigrata</tp:taxon-name-part></tp:taxon-name>
                      </italic>
                    </td><td rowspan="1" colspan="1">0.097</td><td rowspan="1" colspan="1">0.097</td><td rowspan="1" colspan="1">0.099</td><td rowspan="1" colspan="1">0.091</td><td rowspan="1" colspan="1">0.103</td><td rowspan="1" colspan="1">0.097</td><td rowspan="1" colspan="1">0.097</td><td rowspan="1" colspan="1">0.093</td><td rowspan="1" colspan="1">0.102</td><td rowspan="1" colspan="1">0.102</td><td rowspan="1" colspan="1">0.096</td><td rowspan="1" colspan="1">0.084</td><td rowspan="1" colspan="1"/></tr></tbody></table></table-wrap></tp:treatment-sec><tp:treatment-sec sec-type="redescription" id="SECID0ESDAI"><title>Redescription.</title><p>Forewing length 24.9–28.0 mm in males, 26.5 mm in the single female (19–23 mm in <italic><tp:taxon-name><tp:taxon-name-part taxon-name-part-type="genus" reg="Euryobeidia">E.</tp:taxon-name-part> <tp:taxon-name-part taxon-name-part-type="species" reg="languidata">languidata</tp:taxon-name-part> <tp:taxon-name-part taxon-name-part-type="subspecies" reg="languidata">languidata</tp:taxon-name-part></tp:taxon-name></italic>). Ground color grayish-white, wings on upper- and underside covered with numerous pale gray spots and streaks (more numerous, larger, dark gray spots in <italic><tp:taxon-name><tp:taxon-name-part taxon-name-part-type="genus" reg="Euryobeidia">E.</tp:taxon-name-part> <tp:taxon-name-part taxon-name-part-type="species" reg="languidata">l.</tp:taxon-name-part> <tp:taxon-name-part taxon-name-part-type="subspecies" reg="languidata">languidata</tp:taxon-name-part></tp:taxon-name></italic>). More detailed general characters see the generic description. <bold><italic>Head</italic>.</bold> Antennae filiform in both sexes, laterally with a pair of long, spine-like setae on each segment. Frons pale yellow, with a small, rounded protrusion in the middle near the base. Labial palpus pale yellow, slightly extending beyond frons. Vertex covered with erect, pale yellow scales. Chaetosemata weak. Proboscis short. <bold><italic>Thorax</italic>.</bold> Dorsum pale yellow, two large separate black dots on mesothorax. Patagia and tegulae pale yellow, a small black dot at center of each patagium, a small black dot at base and a moderately large black dot at middle of each tegula. Legs pale yellow with a few dark spots. Index of spurs 0-2-4. Hind tibia not dilated, without scent-brush in males. Forewing not elongate, rather broadly triangular and arched at basal part of costa, apex angled, termen smoothly curved. Fovea absent. Forewing grayish-white, covered with lots of dark gray spots or streaks, especially on wing base, costa, inner margin and outer margin; antemedial line appearing as three dark gray spots on the upper and lower veins of cell and 2A respectively; six dark gray spots present outside the discal spot, positioned on veins R, M<sub>1</sub>, M<sub>3</sub>, CuA<sub>1</sub>, CuA<sub>2</sub>, and 2A, the first two spots commonly fused, the second two spots on M<sub>3</sub> and CuA<sub>1</sub>, located further outwards, almost fused with the distal band; discal spot large, dark gray, elongate-oval, weakly curved inwards; terminal area with a band of tiny dark gray streaks, getting broader and more dense towards apex; fringes dark gray. Hindwing grayish-white, tinged with dark gray and pale yellow terminally, yellow part mixed with short gray transverse streaks; postmedial line similar to that of forewing, but spots smaller; discal spot present as a small dark gray dot; terminal line appearing as a row of black spots at the end of veins; fringes black corresponding to those spots, pale yellow between veins. Underside almost identical to upperside, but paler. <bold><italic>Pregenital abdomen</italic>.</bold> Abdomen yellow, dorsal side lightly grayish-yellow, with dark gray spots at middle of each segment (a pair of two spots on first tergite which are fused in the middle on second tergite and get gradually more fused and reduced in size until tergite eight); lateral side with a row of black spots, and ventral side scattered with irregular dark gray spots. Tergites and sternites not conspicuously modified. The 8<sup>th</sup> segment in males slightly elongate, broader than the 7<sup>th</sup> segment, posteriorly slightly sclerotized, posterior edge straight. Tympanal organs of moderate size, without lacinia. Sterno-tympanal process, setal comb, and coremata absent.</p><p><bold><italic>Male genitalia</italic>.</bold> Uncus moderately long, “bird-headed”, dorsal apical portion distinctly expanded semicircularly, densely covered with setae, “beak” portion small, pointed in lateral view, stem portion slightly curved, basal portion weak. Socii small, with fine setae. Gnathos weak, with short, narrow, sclerotized lateral arms which are separated by a large (membranous) opening at middle. Tegumen large, with long, stout lateral arms, distally swollen, curved ventrad. Transtilla long, partly broadened, ribbon-like, slightly sclerotized. Valva slender, apex strongly curved dorsad, with a small, faintly visible notch more ventrally. Costa narrow, smooth, apex slightly protruding. Cucullus well developed, from apex reaching back to center of valva. Basal saccular process broad, lamellar, dorsal edge serrate. Juxta broad, heavily sclerotized, groove-like. Saccus rounded. Aedeagus slender, curved, apically tapering, with an arrow-shaped tip in lateral view. Cornuti consisting of multiple irregularly joined sclerotized folds and patches.</p><p><bold><italic>Female genitalia</italic>.</bold> Ovipositor rather short, papillae anales small, densely setose. Apophyses anteriores short, about ½ length of the very thin apophyses posteriores, basal two thirds of the former strongly broadened. A broad, triangular sclerite with a small tip present between the bases of apophyses posteriores. Lamella antevaginalis well developed, with many large irregular serrations. The ventral central plate of lamella postvaginalis strongly sclerotized, large, I-shaped; dorsal layer less sclerotized. Introitus bursae placed asymmetrically on left side, strongly sclerotized. Posterior part of bursa strongly sclerotized, barely twisted, with a few spines on left side, proximally swollen close to the bursa copulatrix, distally tapering, with a small colliculum-like structure adjacent to ductus seminalis. Anterior part of bursa almost oval, the distal ¾ with many spines inside and the proximal ¼ membranous, without spines.</p></tp:treatment-sec><tp:treatment-sec sec-type="distribution" id="SECID0EAGAI"><title>Distribution.</title><p>China (Hainan).</p></tp:treatment-sec><tp:treatment-sec sec-type="remarks" id="SECID0EFGAI"><title>Remarks.</title><p>This subspecies was originally described as <italic><tp:taxon-name><tp:taxon-name-part taxon-name-part-type="genus" reg="Euryobeidia">Euryobeidia</tp:taxon-name-part> <tp:taxon-name-part taxon-name-part-type="species" reg="incrassata">incrassata</tp:taxon-name-part></tp:taxon-name></italic> by <xref ref-type="bibr" rid="B30">Xiang et al. (2017)</xref>. In their paper, the adult holotype, and the male genitalia of a paratype were illustrated, with the treatment of the new species primarily based on the distinctive genitalia of the latter, which set it apart from all other species in the genus. However, a detailed examination of the male genitalia of the holotype, two paratypes and non-types revealed that they were almost identical with those of <italic><tp:taxon-name><tp:taxon-name-part taxon-name-part-type="genus" reg="Euryobeidia">E.</tp:taxon-name-part> <tp:taxon-name-part taxon-name-part-type="species" reg="languidata">languidata</tp:taxon-name-part> <tp:taxon-name-part taxon-name-part-type="subspecies" reg="languidata">languidata</tp:taxon-name-part></tp:taxon-name></italic> (Walker, 1862) and <italic><tp:taxon-name><tp:taxon-name-part taxon-name-part-type="genus" reg="Euryobeidia"/><tp:taxon-name-part taxon-name-part-type="species" reg="incrassata">incrassata</tp:taxon-name-part></tp:taxon-name></italic> therefore should be treated as a distinct subspecies of the latter. The only paratype of <italic><tp:taxon-name><tp:taxon-name-part taxon-name-part-type="genus" reg="Euryobeidia">E.</tp:taxon-name-part> <tp:taxon-name-part taxon-name-part-type="species" reg="incrassata">incrassata</tp:taxon-name-part></tp:taxon-name></italic> with distinctive male genitalia is redescribed in the present study as a new species, <italic><tp:taxon-name><tp:taxon-name-part taxon-name-part-type="genus" reg="Euryobeidia">E.</tp:taxon-name-part> <tp:taxon-name-part taxon-name-part-type="species" reg="supercostata">supercostata</tp:taxon-name-part></tp:taxon-name></italic> sp. nov. In addition, the authors examined all remaining paratypes and all freshly collected non-type males of <italic><tp:taxon-name><tp:taxon-name-part taxon-name-part-type="genus" reg="Euryobeidia">E.</tp:taxon-name-part> <tp:taxon-name-part taxon-name-part-type="species" reg="languidata">languidata</tp:taxon-name-part> <tp:taxon-name-part taxon-name-part-type="subspecies" reg="incrassata">incrassata</tp:taxon-name-part></tp:taxon-name></italic> stat. nov. by dissecting the genitalia or brushing off scales to reveal the uncus and the characteristic part of the valva, ensuring that they were not confused with the almost identical in appearance and sympatric <italic><tp:taxon-name><tp:taxon-name-part taxon-name-part-type="genus" reg="Euryobeidia">E.</tp:taxon-name-part> <tp:taxon-name-part taxon-name-part-type="species" reg="supercostata">supercostata</tp:taxon-name-part></tp:taxon-name></italic> sp. nov.</p></tp:treatment-sec><tp:treatment-sec><!--Section generated to contain objects referenced in tp:taxon-treatment.--><fig id="F2" position="float" orientation="portrait"><object-id xmlns:xlink="http://www.w3.org/1999/xlink" content-type="doi" xlink:type="simple">10.3897/zookeys.1260.157773.figures2-19</object-id><object-id xmlns:xlink="http://www.w3.org/1999/xlink" content-type="arpha" xlink:type="simple">EF149EFF-50EF-5A7A-B946-A3F4C9B62D8D</object-id><label>Figures 2–19.</label><caption><p>Adults of <italic><tp:taxon-name><tp:taxon-name-part taxon-name-part-type="genus" reg="Euryobeidia">Euryobeidia</tp:taxon-name-part></tp:taxon-name></italic> species. <bold>2–8.</bold><italic><tp:taxon-name><tp:taxon-name-part taxon-name-part-type="genus" reg="Euryobeidia">E.</tp:taxon-name-part> <tp:taxon-name-part taxon-name-part-type="species" reg="languidata">languidata</tp:taxon-name-part></tp:taxon-name></italic> (Walker): <bold>2.</bold> The holotype of <italic><tp:taxon-name><tp:taxon-name-part taxon-name-part-type="genus" reg="Abraxas">Abraxas</tp:taxon-name-part> <tp:taxon-name-part taxon-name-part-type="species" reg="languidata">languidata</tp:taxon-name-part></tp:taxon-name></italic>, female, Nepal, <named-content xmlns:xlink="http://www.w3.org/1999/xlink" content-type="dwc:institutional_code" xlink:title="Natural History Museum, London" xlink:href="http://grbio.org/institution/natural-history-museum-london" xlink:type="simple">NHMUK</named-content>; <bold>3.</bold> Female, Nepal, upperside, <abbrev xmlns:xlink="http://www.w3.org/1999/xlink" xlink:title="Zoologische Staatssammlung München" id="ABBRID0ECVAG" xlink:type="simple">ZSM</abbrev>; <bold>4.</bold> Ditto, underside; <bold>5.</bold> Male, Khasi Hills, India, <named-content xmlns:xlink="http://www.w3.org/1999/xlink" content-type="dwc:institutional_code" xlink:title="Zoologisches Forschungsmuseum Alexander Koenig" xlink:href="http://grbio.org/institution/zoologisches-forschungsmuseum-alexander-koenig" xlink:type="simple">ZFMK</named-content>; <bold>6.</bold> Male, N. Vietnam, <abbrev xmlns:xlink="http://www.w3.org/1999/xlink" xlink:title="Collection of Katsumi Yazaki" id="ABBRID0EQVAG" xlink:type="simple">CKY</abbrev>; <bold>7.</bold> Male, Tokyo, Japan, <abbrev xmlns:xlink="http://www.w3.org/1999/xlink" xlink:title="Collection of Rikio Sato" id="ABBRID0EWVAG" xlink:type="simple">CRS</abbrev>/ <named-content xmlns:xlink="http://www.w3.org/1999/xlink" content-type="dwc:institutional_code" xlink:title="Institute for Agro-Environmental Sciences, NARO" xlink:href="http://grbio.org/institution/national-institute-agro-environmental-sciences" xlink:type="simple">NIAES</named-content>; <bold>8.</bold> Female, Niigata, Japan, <abbrev xmlns:xlink="http://www.w3.org/1999/xlink" xlink:title="Collection of Rikio Sato" id="ABBRID0EAWAG" xlink:type="simple">CRS</abbrev>/ <named-content xmlns:xlink="http://www.w3.org/1999/xlink" content-type="dwc:institutional_code" xlink:title="Institute for Agro-Environmental Sciences, NARO" xlink:href="http://grbio.org/institution/national-institute-agro-environmental-sciences" xlink:type="simple">NIAES</named-content>; <bold>9.</bold><italic><tp:taxon-name><tp:taxon-name-part taxon-name-part-type="genus" reg="Euryobeidia">E.</tp:taxon-name-part> <tp:taxon-name-part taxon-name-part-type="species" reg="ellipsoidea">ellipsoidea</tp:taxon-name-part></tp:taxon-name></italic>, untypical pattern, female, Sichuan, China, <named-content xmlns:xlink="http://www.w3.org/1999/xlink" content-type="dwc:institutional_code" xlink:title="Zoologisches Forschungsmuseum Alexander Koenig" xlink:href="http://grbio.org/institution/zoologisches-forschungsmuseum-alexander-koenig" xlink:type="simple">ZFMK</named-content>; <bold>10–13.</bold><italic><tp:taxon-name><tp:taxon-name-part taxon-name-part-type="genus" reg="Euryobeidia">E.</tp:taxon-name-part> <tp:taxon-name-part taxon-name-part-type="species" reg="languidata">languidata</tp:taxon-name-part> <tp:taxon-name-part taxon-name-part-type="subspecies" reg="incrassata">incrassata</tp:taxon-name-part></tp:taxon-name></italic> Xiang &amp; Han, stat. nov., Hainan Is., China: <bold>10.</bold> The holotype of <italic><tp:taxon-name><tp:taxon-name-part taxon-name-part-type="genus" reg="Euryobeidia">E.</tp:taxon-name-part> <tp:taxon-name-part taxon-name-part-type="species" reg="incrassata">incrassata</tp:taxon-name-part></tp:taxon-name></italic> Xiang &amp; Han, male, <named-content xmlns:xlink="http://www.w3.org/1999/xlink" content-type="dwc:institutional_code" xlink:title="Institute of Zoology, Chinese Academy of Sciences" xlink:href="http://grbio.org/institution/institute-zoology-chinese-academy-sciences" xlink:type="simple">IZCAS</named-content>; <bold>11.</bold> Non-type, male, upperside, <abbrev xmlns:xlink="http://www.w3.org/1999/xlink" xlink:title="Coconut Research Institute, Chinese Academy of Tropical Agricultural Sciences" id="ABBRID0E4XAG" xlink:type="simple">CRICATAS</abbrev>; <bold>12.</bold> Ditto, underside; <bold>13.</bold> Non-type, female, <abbrev xmlns:xlink="http://www.w3.org/1999/xlink" xlink:title="Coconut Research Institute, Chinese Academy of Tropical Agricultural Sciences" id="ABBRID0EFYAG" xlink:type="simple">CRICATAS</abbrev>; <bold>14, 15.</bold><italic><tp:taxon-name><tp:taxon-name-part taxon-name-part-type="genus" reg="Euryobeidia">E.</tp:taxon-name-part> <tp:taxon-name-part taxon-name-part-type="species" reg="supercostata">supercostata</tp:taxon-name-part></tp:taxon-name></italic> sp. nov., holotype, male, Hainan, China, <named-content xmlns:xlink="http://www.w3.org/1999/xlink" content-type="dwc:institutional_code" xlink:title="Institute of Zoology, Chinese Academy of Sciences" xlink:href="http://grbio.org/institution/institute-zoology-chinese-academy-sciences" xlink:type="simple">IZCAS</named-content>: <bold>14.</bold> Upperside; <bold>15.</bold> Underside; <bold>16, 17.</bold><italic><tp:taxon-name><tp:taxon-name-part taxon-name-part-type="genus" reg="Euryobeidia">E.</tp:taxon-name-part> <tp:taxon-name-part taxon-name-part-type="species" reg="yakushimensis">yakushimensis</tp:taxon-name-part></tp:taxon-name></italic> Inoue, stat. nov., Yakushima Is., Japan: <bold>16.</bold> The holotype of <italic><tp:taxon-name><tp:taxon-name-part taxon-name-part-type="genus" reg="Euryobeidia">E.</tp:taxon-name-part> <tp:taxon-name-part taxon-name-part-type="species" reg="languidata">languidata</tp:taxon-name-part> <tp:taxon-name-part taxon-name-part-type="subspecies" reg="yakushimensis">yakushimensis</tp:taxon-name-part></tp:taxon-name></italic> Inoue, male, <named-content xmlns:xlink="http://www.w3.org/1999/xlink" content-type="dwc:institutional_code" xlink:title="Natural History Museum, London" xlink:href="http://grbio.org/institution/natural-history-museum-london" xlink:type="simple">NHMUK</named-content>; <bold>17.</bold> Non-type, female, <abbrev xmlns:xlink="http://www.w3.org/1999/xlink" xlink:title="Collection of Rikio Sato" id="ABBRID0EC1AG" xlink:type="simple">CRS</abbrev>/ <named-content xmlns:xlink="http://www.w3.org/1999/xlink" content-type="dwc:institutional_code" xlink:title="Institute for Agro-Environmental Sciences, NARO" xlink:href="http://grbio.org/institution/national-institute-agro-environmental-sciences" xlink:type="simple">NIAES</named-content>; <bold>18.</bold><italic><tp:taxon-name><tp:taxon-name-part taxon-name-part-type="genus" reg="Euryobeidia">E.</tp:taxon-name-part> <tp:taxon-name-part taxon-name-part-type="species" reg="ellipsoidea">ellipsoidea</tp:taxon-name-part></tp:taxon-name></italic>, paratype, female, Sichuan, China, <named-content xmlns:xlink="http://www.w3.org/1999/xlink" content-type="dwc:institutional_code" xlink:title="Zoologisches Forschungsmuseum Alexander Koenig" xlink:href="http://grbio.org/institution/zoologisches-forschungsmuseum-alexander-koenig" xlink:type="simple">ZFMK</named-content>; <bold>19.</bold><italic><tp:taxon-name><tp:taxon-name-part taxon-name-part-type="genus" reg="Euryobeidia">E.</tp:taxon-name-part> <tp:taxon-name-part taxon-name-part-type="species" reg="xuei">xuei</tp:taxon-name-part></tp:taxon-name></italic> sp. nov., paratype, male, Fansipan, Vietnam, <named-content xmlns:xlink="http://www.w3.org/1999/xlink" content-type="dwc:institutional_code" xlink:title="Zoologisches Forschungsmuseum Alexander Koenig" xlink:href="http://grbio.org/institution/zoologisches-forschungsmuseum-alexander-koenig" xlink:type="simple">ZFMK</named-content>. Scale bar: 10 mm.</p></caption><graphic xmlns:xlink="http://www.w3.org/1999/xlink" xlink:href="zookeys-1260-313_article-157773__-g002.jpg" position="float" orientation="portrait" xlink:type="simple" id="oo_1471984.jpg"><uri content-type="original_file" xlink:type="simple">https://binary.pensoft.net/fig/1471984</uri></graphic></fig><fig id="F4" position="float" orientation="portrait"><object-id xmlns:xlink="http://www.w3.org/1999/xlink" content-type="doi" xlink:type="simple">10.3897/zookeys.1260.157773.figures38-43</object-id><object-id xmlns:xlink="http://www.w3.org/1999/xlink" content-type="arpha" xlink:type="simple">BC3C932F-463C-5E1B-89D9-58D6DF8744B8</object-id><label>Figures 38–43.</label><caption><p>Male genitalia of <italic><tp:taxon-name><tp:taxon-name-part taxon-name-part-type="genus" reg="Euryobeidia">Euryobeidia</tp:taxon-name-part></tp:taxon-name></italic> species. <bold>38, 39.</bold><italic><tp:taxon-name><tp:taxon-name-part taxon-name-part-type="genus" reg="Euryobeidia">E.</tp:taxon-name-part> <tp:taxon-name-part taxon-name-part-type="species" reg="languidata">languidata</tp:taxon-name-part></tp:taxon-name></italic> (Walker): <bold>38.</bold> Fujian, China, gen. prep. no. CRICATAS00283; <bold>39.</bold> Tokyo, Japan, gen. prep. no. RS8877; <bold>40, 41.</bold><italic><tp:taxon-name><tp:taxon-name-part taxon-name-part-type="genus" reg="Euryobeidia">Euryobeidia</tp:taxon-name-part> <tp:taxon-name-part taxon-name-part-type="species" reg="languidata">languidata</tp:taxon-name-part> <tp:taxon-name-part taxon-name-part-type="subspecies" reg="incrassata">incrassata</tp:taxon-name-part></tp:taxon-name></italic> Xiang &amp; Han, stat. nov., Hainan Is., China: <bold>40.</bold> The holotype of <italic><tp:taxon-name><tp:taxon-name-part taxon-name-part-type="genus" reg="Euryobeidia">E.</tp:taxon-name-part> <tp:taxon-name-part taxon-name-part-type="species" reg="incrassata">incrassata</tp:taxon-name-part></tp:taxon-name></italic> Xiang &amp; Han, IOZ-CAS slide no. Geom-7235; <bold>41.</bold> Non-type, gen. prep. no. CRICATAS00220; <bold>42, 43.</bold><italic><tp:taxon-name><tp:taxon-name-part taxon-name-part-type="genus" reg="Euryobeidia">E.</tp:taxon-name-part> <tp:taxon-name-part taxon-name-part-type="species" reg="yakushimensis">yakushimensis</tp:taxon-name-part></tp:taxon-name></italic> Inoue, stat. nov., Yakushima Is., Japan, gen. prep. nos. RS7407, RS7411. Scale bars: 1 mm.</p></caption><graphic xmlns:xlink="http://www.w3.org/1999/xlink" xlink:href="zookeys-1260-313_article-157773__-g004.jpg" position="float" orientation="portrait" xlink:type="simple" id="oo_1471986.jpg"><uri content-type="original_file" xlink:type="simple">https://binary.pensoft.net/fig/1471986</uri></graphic></fig><fig id="F6" position="float" orientation="portrait"><object-id xmlns:xlink="http://www.w3.org/1999/xlink" content-type="doi" xlink:type="simple">10.3897/zookeys.1260.157773.figures50-55</object-id><object-id xmlns:xlink="http://www.w3.org/1999/xlink" content-type="arpha" xlink:type="simple">F1443E82-4B49-5759-AA98-EF16F1BCB270</object-id><label>Figures 50–55.</label><caption><p>Female genitalia of <italic><tp:taxon-name><tp:taxon-name-part taxon-name-part-type="genus" reg="Euryobeidia">Euryobeidia</tp:taxon-name-part></tp:taxon-name></italic> species. <bold>50.</bold><italic><tp:taxon-name><tp:taxon-name-part taxon-name-part-type="genus" reg="Euryobeidia">E.</tp:taxon-name-part> <tp:taxon-name-part taxon-name-part-type="species" reg="languidata">languidata</tp:taxon-name-part></tp:taxon-name></italic> (Walker), Japan, gen. prep. no. 2460-DS; <bold>51, 52.</bold><italic><tp:taxon-name><tp:taxon-name-part taxon-name-part-type="genus" reg="Euryobeidia">E.</tp:taxon-name-part> <tp:taxon-name-part taxon-name-part-type="species" reg="languidata">languidata</tp:taxon-name-part> <tp:taxon-name-part taxon-name-part-type="subspecies" reg="yakushimensis">yakushimensis</tp:taxon-name-part></tp:taxon-name></italic> Inoue, Yakushima Is., Japan, gen. prep. nos. RS7412, RS8879; <bold>53.</bold><italic><tp:taxon-name><tp:taxon-name-part taxon-name-part-type="genus" reg="Euryobeidia">Euryobeidia</tp:taxon-name-part> <tp:taxon-name-part taxon-name-part-type="species" reg="languidata">languidata</tp:taxon-name-part> <tp:taxon-name-part taxon-name-part-type="subspecies" reg="incrassata">incrassata</tp:taxon-name-part></tp:taxon-name></italic> Xiang &amp; Han, stat. nov., Hainan Is., China, gen. prep. no. CRICATAS00223; <bold>54.</bold><italic><tp:taxon-name><tp:taxon-name-part taxon-name-part-type="genus" reg="Euryobeidia">E.</tp:taxon-name-part> <tp:taxon-name-part taxon-name-part-type="species" reg="tigratoides">tigratoides</tp:taxon-name-part></tp:taxon-name></italic> sp. nov., paratype, Hainan Is., China, gen. prep. no. CRICATAS00244; <bold>55.</bold><italic><tp:taxon-name><tp:taxon-name-part taxon-name-part-type="genus" reg="Euryobeidia">E.</tp:taxon-name-part> <tp:taxon-name-part taxon-name-part-type="species" reg="tigratoides">tigratoides</tp:taxon-name-part> <tp:taxon-name-part taxon-name-part-type="subspecies" reg="leopardiformis">leopardiformis</tp:taxon-name-part></tp:taxon-name></italic> subsp. nov., paratype, W. Hubei, China, gen. prep. no. 2450-DS. Scale bars: 1 mm.</p></caption><graphic xmlns:xlink="http://www.w3.org/1999/xlink" xlink:href="zookeys-1260-313_article-157773__-g006.jpg" position="float" orientation="portrait" xlink:type="simple" id="oo_1471988.jpg"><uri content-type="original_file" xlink:type="simple">https://binary.pensoft.net/fig/1471988</uri></graphic></fig><fig id="F7" position="float" orientation="portrait"><object-id xmlns:xlink="http://www.w3.org/1999/xlink" content-type="doi" xlink:type="simple">10.3897/zookeys.1260.157773.figures56-64</object-id><object-id xmlns:xlink="http://www.w3.org/1999/xlink" content-type="arpha" xlink:type="simple">33A5C082-3688-5D46-BF71-4829225CBA56</object-id><label>Figures 56–64.</label><caption><p>Living imagos of <italic><tp:taxon-name><tp:taxon-name-part taxon-name-part-type="genus" reg="Euryobeidia">Euryobeidia</tp:taxon-name-part></tp:taxon-name></italic> species in resting position. <bold>56.</bold><italic><tp:taxon-name><tp:taxon-name-part taxon-name-part-type="genus" reg="Euryobeidia">E.</tp:taxon-name-part> <tp:taxon-name-part taxon-name-part-type="species" reg="languidata">languidata</tp:taxon-name-part></tp:taxon-name></italic> (Walker), Fujian, China; <bold>57.</bold><italic><tp:taxon-name><tp:taxon-name-part taxon-name-part-type="genus" reg="Euryobeidia">E.</tp:taxon-name-part> <tp:taxon-name-part taxon-name-part-type="species" reg="languidata">languidata</tp:taxon-name-part> <tp:taxon-name-part taxon-name-part-type="subspecies" reg="incrassata">incrassata</tp:taxon-name-part></tp:taxon-name></italic> Xiang &amp; Han, stat. nov., Hainan, China; <bold>58.</bold><italic><tp:taxon-name><tp:taxon-name-part taxon-name-part-type="genus" reg="Euryobeidia">E.</tp:taxon-name-part> <tp:taxon-name-part taxon-name-part-type="species" reg="xuei">xuei</tp:taxon-name-part></tp:taxon-name></italic> sp. nov., Yunnan, China; <bold>59.</bold><italic><tp:taxon-name><tp:taxon-name-part taxon-name-part-type="genus" reg="Euryobeidia">E.</tp:taxon-name-part> <tp:taxon-name-part taxon-name-part-type="species" reg="largeteaui">largeteaui</tp:taxon-name-part></tp:taxon-name></italic> (Oberthür), Guizhou, China; <bold>60.</bold><italic><tp:taxon-name><tp:taxon-name-part taxon-name-part-type="genus" reg="Euryobeidia">E.</tp:taxon-name-part> <tp:taxon-name-part taxon-name-part-type="species" reg="quadrata">quadrata</tp:taxon-name-part></tp:taxon-name></italic> Xiang &amp; Han, Hong Kong, China; <bold>61.</bold><italic><tp:taxon-name><tp:taxon-name-part taxon-name-part-type="genus" reg="Euryobeidia">E.</tp:taxon-name-part> <tp:taxon-name-part taxon-name-part-type="species" reg="quadrata">quadrata</tp:taxon-name-part></tp:taxon-name></italic> Xiang &amp; Han, Anhui, China; <bold>62.</bold><italic><tp:taxon-name><tp:taxon-name-part taxon-name-part-type="genus" reg="Euryobeidia">E.</tp:taxon-name-part> <tp:taxon-name-part taxon-name-part-type="species" reg="tigratoides">tigratoides</tp:taxon-name-part> <tp:taxon-name-part taxon-name-part-type="subspecies" reg="leopardiformis">leopardiformis</tp:taxon-name-part></tp:taxon-name></italic> subsp. nov. or <italic><tp:taxon-name><tp:taxon-name-part taxon-name-part-type="genus" reg="Euryobeidia">E.</tp:taxon-name-part> <tp:taxon-name-part taxon-name-part-type="species" reg="largeteaui">largeteaui</tp:taxon-name-part></tp:taxon-name></italic>, Guangdong, China; <bold>63.</bold><italic><tp:taxon-name><tp:taxon-name-part taxon-name-part-type="genus" reg="Euryobeidia">E.</tp:taxon-name-part> <tp:taxon-name-part taxon-name-part-type="species" reg="tigratoides">tigratoides</tp:taxon-name-part></tp:taxon-name></italic> sp. nov., male, Hainan, China; <bold>64.</bold><italic><tp:taxon-name><tp:taxon-name-part taxon-name-part-type="genus" reg="Euryobeidia">E.</tp:taxon-name-part> <tp:taxon-name-part taxon-name-part-type="species" reg="tigratoides">tigratoides</tp:taxon-name-part></tp:taxon-name></italic> sp. nov., female, Hainan, China.</p></caption><graphic xmlns:xlink="http://www.w3.org/1999/xlink" xlink:href="zookeys-1260-313_article-157773__-g007.jpg" position="float" orientation="portrait" xlink:type="simple" id="oo_1471989.jpg"><uri content-type="original_file" xlink:type="simple">https://binary.pensoft.net/fig/1471989</uri></graphic></fig></tp:treatment-sec><ref-list><ref id="B30"><mixed-citation xmlns:xlink="http://www.w3.org/1999/xlink" xlink:type="simple"><person-group><name name-style="western"><surname>Xiang</surname><given-names>LB</given-names></name><name name-style="western"><surname>Xue</surname><given-names>DY</given-names></name><name name-style="western"><surname>Wang</surname><given-names>WK</given-names></name><name name-style="western"><surname>Han</surname><given-names>HX</given-names></name></person-group> (<year>2017</year>) <article-title>A review of <italic><tp:taxon-name><tp:taxon-name-part taxon-name-part-type="genus">Euryobeidia</tp:taxon-name-part></tp:taxon-name></italic> Fletcher, 1979 (<tp:taxon-name><tp:taxon-name-part taxon-name-part-type="order">Lepidoptera</tp:taxon-name-part></tp:taxon-name>, <tp:taxon-name><tp:taxon-name-part taxon-name-part-type="family">Geometridae</tp:taxon-name-part></tp:taxon-name>, <tp:taxon-name><tp:taxon-name-part taxon-name-part-type="subfamily">Ennominae</tp:taxon-name-part></tp:taxon-name>), with description of three new species.</article-title><source>Zootaxa</source><volume>4317</volume>(<issue>2</issue>): <fpage>370</fpage>–<lpage>378</lpage>. <ext-link xlink:href="10.11646/zootaxa.4317.2.11" ext-link-type="doi" xlink:type="simple">https://doi.org/10.11646/zootaxa.4317.2.11</ext-link></mixed-citation></ref></ref-list></tp:taxon-treatment>
