# Supplementary material for: ﻿Further taxonomic studies of the mimetic genus Euryobeidia Fletcher, 1979 (Lepidoptera, Geometridae, Ennominae, Baptini), with descriptions of four new taxa and two status changes
Source: Zookeys. 2025 Nov 21;1260:313–43. doi: 10.3897/zookeys.1260.157773 (PMC12663727; doi:10.3897/zookeys.1260.157773)
Supplement: XML Treatment for Euryobeidia supercostata [file zookeys.1260.157773-treatment4.xml]

<!DOCTYPE tp:taxon-treatment
  PUBLIC "-//TaxonX//DTD Taxonomic Treatment Publishing DTD v0 20100105//EN" "tax-treatment-NSO.dtd">
<tp:taxon-treatment xmlns:tp="http://www.plazi.org/taxpub"><tp:treatment-meta><kwd-group><label>Taxon classification</label><kwd>
                <named-content content-type="kingdom">Animalia</named-content>
              </kwd><kwd>
                <named-content content-type="order">Lepidoptera</named-content>
              </kwd><kwd>
                <named-content content-type="family">Geometridae</named-content>
              </kwd></kwd-group><mixed-citation publication-type="journal"><person-group><name><surname>Liu</surname><given-names>Bo</given-names></name><name><surname>Stüning</surname><given-names>Dieter</given-names></name><name><surname>Han</surname><given-names>Hongxiang</given-names></name></person-group><article-title>﻿Further taxonomic studies of the mimetic genus <italic><tp:taxon-name><tp:taxon-name-part taxon-name-part-type="genus" reg="Euryobeidia">Euryobeidia</tp:taxon-name-part></tp:taxon-name></italic> Fletcher, 1979 (<tp:taxon-name><tp:taxon-name-part taxon-name-part-type="order">Lepidoptera</tp:taxon-name-part></tp:taxon-name>, <tp:taxon-name><tp:taxon-name-part taxon-name-part-type="family">Geometridae</tp:taxon-name-part></tp:taxon-name>, <tp:taxon-name><tp:taxon-name-part taxon-name-part-type="subfamily">Ennominae</tp:taxon-name-part></tp:taxon-name>, <tp:taxon-name><tp:taxon-name-part taxon-name-part-type="tribe">Baptini</tp:taxon-name-part></tp:taxon-name>), with descriptions of four new taxa and two status changes</article-title><source>Zookeys</source><day>21</day><month>11</month><year>2025</year><volume>1260</volume><fpage>313</fpage><lpage>343</lpage><pub-id pub-id-type="doi">10.3897/zookeys.1260.157773</pub-id></mixed-citation></tp:treatment-meta><tp:nomenclature><label>﻿</label><tp:taxon-name><object-id xmlns:xlink="http://www.w3.org/1999/xlink" content-type="arpha" xlink:type="simple">73973B9E-F01E-5F50-80A5-BE7A3C2CE449</object-id>
              <tp:taxon-name-part taxon-name-part-type="genus" reg="Euryobeidia">Euryobeidia</tp:taxon-name-part>
              <tp:taxon-name-part taxon-name-part-type="species" reg="supercostata">supercostata</tp:taxon-name-part>
              <object-id xmlns:xlink="http://www.w3.org/1999/xlink" content-type="zoobank" xlink:type="simple">https://zoobank.org/81F55739-D56C-4F66-94F9-AC9E7E12B56B</object-id>
            </tp:taxon-name><tp:taxon-authority>Liu, Stüning &amp; Han</tp:taxon-authority><tp:taxon-status xmlns:xlink="http://www.w3.org/1999/xlink" xlink:type="simple">sp. nov.</tp:taxon-status><xref ref-type="fig" rid="F2">Figs 14</xref><xref ref-type="fig" rid="F2">, 15</xref><xref ref-type="fig" rid="F5">, 44</xref><tp:nomenclature-citation-list><tp:nomenclature-citation><tp:taxon-name>
                  <tp:taxon-name-part taxon-name-part-type="genus" reg="Euryobeidia">Euryobeidia</tp:taxon-name-part> <tp:taxon-name-part taxon-name-part-type="species" reg="incrassata">incrassata</tp:taxon-name-part></tp:taxon-name><comment>Xiang &amp; Han, 2017, Zootaxa 4317 (2): 372 (part).</comment></tp:nomenclature-citation></tp:nomenclature-citation-list></tp:nomenclature><tp:treatment-sec sec-type="type material" id="SECID0EGLAI"><title>Type material.</title><p><bold><italic>Holotype</italic>.</bold> China – <bold>Hainan Province</bold> • ♂; Lingshui, Diaoluoshan; 8 May 1984; coll. Gu Maobin; IOZ-CAS slide no. Geom-4140; <named-content xmlns:xlink="http://www.w3.org/1999/xlink" content-type="dwc:institutional_code" xlink:title="Institute of Zoology, Chinese Academy of Sciences" xlink:href="http://grbio.org/institution/institute-zoology-chinese-academy-sciences" xlink:type="simple">IZCAS</named-content>.</p></tp:treatment-sec><tp:treatment-sec sec-type="diagnosis" id="SECID0EXLAI"><title>Diagnosis.</title><p>This new species is nearly identical in habitus, pattern, and coloration to the sympatric <tp:taxon-name><tp:taxon-name-part taxon-name-part-type="genus" reg="Euryobeidia">Euryobeidia</tp:taxon-name-part> <tp:taxon-name-part taxon-name-part-type="species" reg="languidata">languidata</tp:taxon-name-part> <tp:taxon-name-part taxon-name-part-type="subspecies" reg="incrassata">incrassata</tp:taxon-name-part></tp:taxon-name> Xiang &amp; Han, but it is considerably smaller in size. Moreover, there are some extremely subtle differences. For example, the section near the inner margin of the forewing has almost no black streaks; the hindwing discal spot is very small, appearing as a tiny dot. However, with only one specimen, we cannot be certain if these are stable characters. In addition, the male genitalia of this species, featuring an elongated uncus and an extremely broad costal protrusion, are distinctly different from those of other congeneric species.</p></tp:treatment-sec><tp:treatment-sec sec-type="description" id="SECID0ELMAI"><title>Description.</title><p>The length of the forewing in the single male is ~20 mm. The wing pattern is almost identical to that of <tp:taxon-name><tp:taxon-name-part taxon-name-part-type="genus" reg="Euryobeidia"/><tp:taxon-name-part taxon-name-part-type="species" reg="languidata"/><tp:taxon-name-part taxon-name-part-type="infraspecific-rank">ssp.</tp:taxon-name-part> <tp:taxon-name-part taxon-name-part-type="subspecies" reg="incrassata">incrassata</tp:taxon-name-part></tp:taxon-name> (see the redescription of <italic><tp:taxon-name><tp:taxon-name-part taxon-name-part-type="genus" reg="Euryobeidia">E.</tp:taxon-name-part> <tp:taxon-name-part taxon-name-part-type="species" reg="languidata">languidata</tp:taxon-name-part> <tp:taxon-name-part taxon-name-part-type="subspecies" reg="incrassata">incrassata</tp:taxon-name-part></tp:taxon-name></italic>), except for the uncertain subtle differences already mentioned in the diagnosis.</p><p><bold><italic>Male genitalia</italic>.</bold> Uncus long, subapical part (or stem) conspicuously elongated, slightly dilated dorsally, densely covered with setae, beak-like part long and stout. Socii absent or barely visible (the single type specimen). Gnathos weak, with a pair of short, fine sclerotized lateral arms, widely open or membranous in the middle. Tegumen moderately short (compared to most of other members of the genus), distally strongly curved ventrad. Transtilla long, broad, ribbon-like, slightly sclerotized. Valva broad, apex less curved dorsad (compared to most of congeneric species), ventral margin smooth, without notch. Costa with a markedly broad projection close to apex, dorsal edge faintly serrated in the middle. Cucullus well developed, from middle to apex of valva. Basal saccular process broad, lamellar, dorsal edge with minute denticles. Juxta strongly sclerotized, groove-like. Saccus short, rounded. Aedeagus slender, apically slightly tapering. Cornuti consisting of multiple irregularly joined sclerotized folds and patches.</p><p><bold>Female.</bold> Unknown.</p></tp:treatment-sec><tp:treatment-sec sec-type="distribution" id="SECID0E1NAI"><title>Distribution.</title><p>China (Hainan).</p></tp:treatment-sec><tp:treatment-sec sec-type="etymology" id="SECID0E6NAI"><title>Etymology.</title><p>The specific name is derived from the extremely broad costa of the male genitalia.</p></tp:treatment-sec><tp:treatment-sec sec-type="remarks" id="SECID0EEOAI"><title>Remarks.</title><p>The holotype of <italic><tp:taxon-name><tp:taxon-name-part taxon-name-part-type="genus" reg="Euryobeidia">Euryobeidia</tp:taxon-name-part> <tp:taxon-name-part taxon-name-part-type="species" reg="supercostata">supercostata</tp:taxon-name-part></tp:taxon-name></italic> sp. nov. was originally designated as a paratype of <italic><tp:taxon-name><tp:taxon-name-part taxon-name-part-type="genus" reg="Euryobeidia">E.</tp:taxon-name-part> <tp:taxon-name-part taxon-name-part-type="species" reg="incrassata">incrassata</tp:taxon-name-part></tp:taxon-name></italic> Xiang &amp; Han, 2017. However, our examination of the holotype revealed that <italic><tp:taxon-name><tp:taxon-name-part taxon-name-part-type="genus" reg="Euryobeidia">E.</tp:taxon-name-part> <tp:taxon-name-part taxon-name-part-type="species" reg="incrassata">incrassata</tp:taxon-name-part></tp:taxon-name></italic> should be treated as a distinct subspecies of <italic><tp:taxon-name><tp:taxon-name-part taxon-name-part-type="genus" reg="Euryobeidia">E.</tp:taxon-name-part> <tp:taxon-name-part taxon-name-part-type="species" reg="languidata">languidata</tp:taxon-name-part></tp:taxon-name></italic> (see <italic><tp:taxon-name><tp:taxon-name-part taxon-name-part-type="genus" reg="Euryobeidia">E.</tp:taxon-name-part> <tp:taxon-name-part taxon-name-part-type="species" reg="languidata">languidata</tp:taxon-name-part> <tp:taxon-name-part taxon-name-part-type="subspecies" reg="incrassata">incrassata</tp:taxon-name-part></tp:taxon-name></italic> stat. nov.).</p></tp:treatment-sec><tp:treatment-sec><!--Section generated to contain objects referenced in tp:taxon-treatment.--><fig id="F2" position="float" orientation="portrait"><object-id xmlns:xlink="http://www.w3.org/1999/xlink" content-type="doi" xlink:type="simple">10.3897/zookeys.1260.157773.figures2-19</object-id><object-id xmlns:xlink="http://www.w3.org/1999/xlink" content-type="arpha" xlink:type="simple">EF149EFF-50EF-5A7A-B946-A3F4C9B62D8D</object-id><label>Figures 2–19.</label><caption><p>Adults of <italic><tp:taxon-name><tp:taxon-name-part taxon-name-part-type="genus" reg="Euryobeidia">Euryobeidia</tp:taxon-name-part></tp:taxon-name></italic> species. <bold>2–8.</bold><italic><tp:taxon-name><tp:taxon-name-part taxon-name-part-type="genus" reg="Euryobeidia">E.</tp:taxon-name-part> <tp:taxon-name-part taxon-name-part-type="species" reg="languidata">languidata</tp:taxon-name-part></tp:taxon-name></italic> (Walker): <bold>2.</bold> The holotype of <italic><tp:taxon-name><tp:taxon-name-part taxon-name-part-type="genus" reg="Abraxas">Abraxas</tp:taxon-name-part> <tp:taxon-name-part taxon-name-part-type="species" reg="languidata">languidata</tp:taxon-name-part></tp:taxon-name></italic>, female, Nepal, <named-content xmlns:xlink="http://www.w3.org/1999/xlink" content-type="dwc:institutional_code" xlink:title="Natural History Museum, London" xlink:href="http://grbio.org/institution/natural-history-museum-london" xlink:type="simple">NHMUK</named-content>; <bold>3.</bold> Female, Nepal, upperside, <abbrev xmlns:xlink="http://www.w3.org/1999/xlink" xlink:title="Zoologische Staatssammlung München" id="ABBRID0ECVAG" xlink:type="simple">ZSM</abbrev>; <bold>4.</bold> Ditto, underside; <bold>5.</bold> Male, Khasi Hills, India, <named-content xmlns:xlink="http://www.w3.org/1999/xlink" content-type="dwc:institutional_code" xlink:title="Zoologisches Forschungsmuseum Alexander Koenig" xlink:href="http://grbio.org/institution/zoologisches-forschungsmuseum-alexander-koenig" xlink:type="simple">ZFMK</named-content>; <bold>6.</bold> Male, N. Vietnam, <abbrev xmlns:xlink="http://www.w3.org/1999/xlink" xlink:title="Collection of Katsumi Yazaki" id="ABBRID0EQVAG" xlink:type="simple">CKY</abbrev>; <bold>7.</bold> Male, Tokyo, Japan, <abbrev xmlns:xlink="http://www.w3.org/1999/xlink" xlink:title="Collection of Rikio Sato" id="ABBRID0EWVAG" xlink:type="simple">CRS</abbrev>/ <named-content xmlns:xlink="http://www.w3.org/1999/xlink" content-type="dwc:institutional_code" xlink:title="Institute for Agro-Environmental Sciences, NARO" xlink:href="http://grbio.org/institution/national-institute-agro-environmental-sciences" xlink:type="simple">NIAES</named-content>; <bold>8.</bold> Female, Niigata, Japan, <abbrev xmlns:xlink="http://www.w3.org/1999/xlink" xlink:title="Collection of Rikio Sato" id="ABBRID0EAWAG" xlink:type="simple">CRS</abbrev>/ <named-content xmlns:xlink="http://www.w3.org/1999/xlink" content-type="dwc:institutional_code" xlink:title="Institute for Agro-Environmental Sciences, NARO" xlink:href="http://grbio.org/institution/national-institute-agro-environmental-sciences" xlink:type="simple">NIAES</named-content>; <bold>9.</bold><italic><tp:taxon-name><tp:taxon-name-part taxon-name-part-type="genus" reg="Euryobeidia">E.</tp:taxon-name-part> <tp:taxon-name-part taxon-name-part-type="species" reg="ellipsoidea">ellipsoidea</tp:taxon-name-part></tp:taxon-name></italic>, untypical pattern, female, Sichuan, China, <named-content xmlns:xlink="http://www.w3.org/1999/xlink" content-type="dwc:institutional_code" xlink:title="Zoologisches Forschungsmuseum Alexander Koenig" xlink:href="http://grbio.org/institution/zoologisches-forschungsmuseum-alexander-koenig" xlink:type="simple">ZFMK</named-content>; <bold>10–13.</bold><italic><tp:taxon-name><tp:taxon-name-part taxon-name-part-type="genus" reg="Euryobeidia">E.</tp:taxon-name-part> <tp:taxon-name-part taxon-name-part-type="species" reg="languidata">languidata</tp:taxon-name-part> <tp:taxon-name-part taxon-name-part-type="subspecies" reg="incrassata">incrassata</tp:taxon-name-part></tp:taxon-name></italic> Xiang &amp; Han, stat. nov., Hainan Is., China: <bold>10.</bold> The holotype of <italic><tp:taxon-name><tp:taxon-name-part taxon-name-part-type="genus" reg="Euryobeidia">E.</tp:taxon-name-part> <tp:taxon-name-part taxon-name-part-type="species" reg="incrassata">incrassata</tp:taxon-name-part></tp:taxon-name></italic> Xiang &amp; Han, male, <named-content xmlns:xlink="http://www.w3.org/1999/xlink" content-type="dwc:institutional_code" xlink:title="Institute of Zoology, Chinese Academy of Sciences" xlink:href="http://grbio.org/institution/institute-zoology-chinese-academy-sciences" xlink:type="simple">IZCAS</named-content>; <bold>11.</bold> Non-type, male, upperside, <abbrev xmlns:xlink="http://www.w3.org/1999/xlink" xlink:title="Coconut Research Institute, Chinese Academy of Tropical Agricultural Sciences" id="ABBRID0E4XAG" xlink:type="simple">CRICATAS</abbrev>; <bold>12.</bold> Ditto, underside; <bold>13.</bold> Non-type, female, <abbrev xmlns:xlink="http://www.w3.org/1999/xlink" xlink:title="Coconut Research Institute, Chinese Academy of Tropical Agricultural Sciences" id="ABBRID0EFYAG" xlink:type="simple">CRICATAS</abbrev>; <bold>14, 15.</bold><italic><tp:taxon-name><tp:taxon-name-part taxon-name-part-type="genus" reg="Euryobeidia">E.</tp:taxon-name-part> <tp:taxon-name-part taxon-name-part-type="species" reg="supercostata">supercostata</tp:taxon-name-part></tp:taxon-name></italic> sp. nov., holotype, male, Hainan, China, <named-content xmlns:xlink="http://www.w3.org/1999/xlink" content-type="dwc:institutional_code" xlink:title="Institute of Zoology, Chinese Academy of Sciences" xlink:href="http://grbio.org/institution/institute-zoology-chinese-academy-sciences" xlink:type="simple">IZCAS</named-content>: <bold>14.</bold> Upperside; <bold>15.</bold> Underside; <bold>16, 17.</bold><italic><tp:taxon-name><tp:taxon-name-part taxon-name-part-type="genus" reg="Euryobeidia">E.</tp:taxon-name-part> <tp:taxon-name-part taxon-name-part-type="species" reg="yakushimensis">yakushimensis</tp:taxon-name-part></tp:taxon-name></italic> Inoue, stat. nov., Yakushima Is., Japan: <bold>16.</bold> The holotype of <italic><tp:taxon-name><tp:taxon-name-part taxon-name-part-type="genus" reg="Euryobeidia">E.</tp:taxon-name-part> <tp:taxon-name-part taxon-name-part-type="species" reg="languidata">languidata</tp:taxon-name-part> <tp:taxon-name-part taxon-name-part-type="subspecies" reg="yakushimensis">yakushimensis</tp:taxon-name-part></tp:taxon-name></italic> Inoue, male, <named-content xmlns:xlink="http://www.w3.org/1999/xlink" content-type="dwc:institutional_code" xlink:title="Natural History Museum, London" xlink:href="http://grbio.org/institution/natural-history-museum-london" xlink:type="simple">NHMUK</named-content>; <bold>17.</bold> Non-type, female, <abbrev xmlns:xlink="http://www.w3.org/1999/xlink" xlink:title="Collection of Rikio Sato" id="ABBRID0EC1AG" xlink:type="simple">CRS</abbrev>/ <named-content xmlns:xlink="http://www.w3.org/1999/xlink" content-type="dwc:institutional_code" xlink:title="Institute for Agro-Environmental Sciences, NARO" xlink:href="http://grbio.org/institution/national-institute-agro-environmental-sciences" xlink:type="simple">NIAES</named-content>; <bold>18.</bold><italic><tp:taxon-name><tp:taxon-name-part taxon-name-part-type="genus" reg="Euryobeidia">E.</tp:taxon-name-part> <tp:taxon-name-part taxon-name-part-type="species" reg="ellipsoidea">ellipsoidea</tp:taxon-name-part></tp:taxon-name></italic>, paratype, female, Sichuan, China, <named-content xmlns:xlink="http://www.w3.org/1999/xlink" content-type="dwc:institutional_code" xlink:title="Zoologisches Forschungsmuseum Alexander Koenig" xlink:href="http://grbio.org/institution/zoologisches-forschungsmuseum-alexander-koenig" xlink:type="simple">ZFMK</named-content>; <bold>19.</bold><italic><tp:taxon-name><tp:taxon-name-part taxon-name-part-type="genus" reg="Euryobeidia">E.</tp:taxon-name-part> <tp:taxon-name-part taxon-name-part-type="species" reg="xuei">xuei</tp:taxon-name-part></tp:taxon-name></italic> sp. nov., paratype, male, Fansipan, Vietnam, <named-content xmlns:xlink="http://www.w3.org/1999/xlink" content-type="dwc:institutional_code" xlink:title="Zoologisches Forschungsmuseum Alexander Koenig" xlink:href="http://grbio.org/institution/zoologisches-forschungsmuseum-alexander-koenig" xlink:type="simple">ZFMK</named-content>. Scale bar: 10 mm.</p></caption><graphic xmlns:xlink="http://www.w3.org/1999/xlink" xlink:href="zookeys-1260-313_article-157773__-g002.jpg" position="float" orientation="portrait" xlink:type="simple" id="oo_1471984.jpg"><uri content-type="original_file" xlink:type="simple">https://binary.pensoft.net/fig/1471984</uri></graphic></fig><fig id="F5" position="float" orientation="portrait"><object-id xmlns:xlink="http://www.w3.org/1999/xlink" content-type="doi" xlink:type="simple">10.3897/zookeys.1260.157773.figures44-49</object-id><object-id xmlns:xlink="http://www.w3.org/1999/xlink" content-type="arpha" xlink:type="simple">93D5B2E1-89D9-57DE-B153-AC1041DFC202</object-id><label>Figures 44–49.</label><caption><p>Male genitalia of <italic><tp:taxon-name><tp:taxon-name-part taxon-name-part-type="genus" reg="Euryobeidia">Euryobeidia</tp:taxon-name-part></tp:taxon-name></italic> species. <bold>44.</bold><italic><tp:taxon-name><tp:taxon-name-part taxon-name-part-type="genus" reg="Euryobeidia">E.</tp:taxon-name-part> <tp:taxon-name-part taxon-name-part-type="species" reg="supercostata">supercostata</tp:taxon-name-part></tp:taxon-name></italic> sp. nov., holotype, Hainan, China, IOZ-CAS slide no. Geom-4140; <bold>45.</bold><italic><tp:taxon-name><tp:taxon-name-part taxon-name-part-type="genus" reg="Euryobeidia">E.</tp:taxon-name-part> <tp:taxon-name-part taxon-name-part-type="species" reg="xuei">xuei</tp:taxon-name-part></tp:taxon-name></italic> sp. nov., holotype, male, Fansipan, Vietnam, gen. prep. no. 2458-DS; <bold>46, 47.</bold><italic><tp:taxon-name><tp:taxon-name-part taxon-name-part-type="genus" reg="Euryobeidia">E.</tp:taxon-name-part> <tp:taxon-name-part taxon-name-part-type="species" reg="tigratoides">tigratoides</tp:taxon-name-part></tp:taxon-name></italic> sp. nov., paratypes, Hainan Is., China, gen. prep. nos. CRICATAS00247, CRICATAS00243; <bold>48, 49.</bold><italic><tp:taxon-name><tp:taxon-name-part taxon-name-part-type="genus" reg="Euryobeidia">E.</tp:taxon-name-part> <tp:taxon-name-part taxon-name-part-type="species" reg="tigratoides">tigratoides</tp:taxon-name-part> <tp:taxon-name-part taxon-name-part-type="subspecies" reg="leopardiformis">leopardiformis</tp:taxon-name-part></tp:taxon-name></italic> subsp. nov.: <bold>48.</bold> Holotype, Sichuan, China, IOZ-CAS slide no. Geom-04555: <bold>49.</bold> Paratype, W. Hubei, China, gen. prep. no. 2449-DS. Scale bars: 1 mm.</p></caption><graphic xmlns:xlink="http://www.w3.org/1999/xlink" xlink:href="zookeys-1260-313_article-157773__-g005.jpg" position="float" orientation="portrait" xlink:type="simple" id="oo_1471987.jpg"><uri content-type="original_file" xlink:type="simple">https://binary.pensoft.net/fig/1471987</uri></graphic></fig></tp:treatment-sec></tp:taxon-treatment>
