# Supplementary material for: ﻿Further taxonomic studies of the mimetic genus Euryobeidia Fletcher, 1979 (Lepidoptera, Geometridae, Ennominae, Baptini), with descriptions of four new taxa and two status changes
Source: Zookeys. 2025 Nov 21;1260:313–43. doi: 10.3897/zookeys.1260.157773 (PMC12663727; doi:10.3897/zookeys.1260.157773)
Supplement: XML Treatment for Euryobeidia largeteaui [file zookeys.1260.157773-treatment8.xml]

<!DOCTYPE tp:taxon-treatment
  PUBLIC "-//TaxonX//DTD Taxonomic Treatment Publishing DTD v0 20100105//EN" "tax-treatment-NSO.dtd">
<tp:taxon-treatment xmlns:tp="http://www.plazi.org/taxpub"><tp:treatment-meta><kwd-group><label>Taxon classification</label><kwd>
                <named-content content-type="kingdom">Animalia</named-content>
              </kwd><kwd>
                <named-content content-type="order">Lepidoptera</named-content>
              </kwd><kwd>
                <named-content content-type="family">Geometridae</named-content>
              </kwd></kwd-group><mixed-citation publication-type="journal"><person-group><name><surname>Liu</surname><given-names>Bo</given-names></name><name><surname>Stüning</surname><given-names>Dieter</given-names></name><name><surname>Han</surname><given-names>Hongxiang</given-names></name></person-group><article-title>﻿Further taxonomic studies of the mimetic genus <italic><tp:taxon-name><tp:taxon-name-part taxon-name-part-type="genus" reg="Euryobeidia">Euryobeidia</tp:taxon-name-part></tp:taxon-name></italic> Fletcher, 1979 (<tp:taxon-name><tp:taxon-name-part taxon-name-part-type="order">Lepidoptera</tp:taxon-name-part></tp:taxon-name>, <tp:taxon-name><tp:taxon-name-part taxon-name-part-type="family">Geometridae</tp:taxon-name-part></tp:taxon-name>, <tp:taxon-name><tp:taxon-name-part taxon-name-part-type="subfamily">Ennominae</tp:taxon-name-part></tp:taxon-name>, <tp:taxon-name><tp:taxon-name-part taxon-name-part-type="tribe">Baptini</tp:taxon-name-part></tp:taxon-name>), with descriptions of four new taxa and two status changes</article-title><source>Zookeys</source><day>21</day><month>11</month><year>2025</year><volume>1260</volume><fpage>313</fpage><lpage>343</lpage><pub-id pub-id-type="doi">10.3897/zookeys.1260.157773</pub-id></mixed-citation></tp:treatment-meta><tp:nomenclature><label>﻿</label><tp:taxon-name><object-id xmlns:xlink="http://www.w3.org/1999/xlink" content-type="arpha" xlink:type="simple">3067910A-681D-5517-96EB-DC636FA95F71</object-id>
              <tp:taxon-name-part taxon-name-part-type="genus" reg="Euryobeidia">Euryobeidia</tp:taxon-name-part>
              <tp:taxon-name-part taxon-name-part-type="species" reg="largeteaui">largeteaui</tp:taxon-name-part>
            </tp:taxon-name><tp:taxon-authority>(Oberthür, 1884)</tp:taxon-authority><xref ref-type="fig" rid="F3">Figs 20–24</xref><xref ref-type="fig" rid="F7">, 59</xref><tp:nomenclature-citation-list><tp:nomenclature-citation><tp:taxon-name>
                  <tp:taxon-name-part taxon-name-part-type="genus" reg="Rhyparia">Rhyparia</tp:taxon-name-part> <tp:taxon-name-part taxon-name-part-type="species" reg="largeteaui">largeteaui</tp:taxon-name-part></tp:taxon-name><comment>Oberthür, 1884, Études ent. 10: 32, pl. 1, fig. 5. holotype ♂, China: Kouy-Tchéou, in coll. <named-content xmlns:xlink="http://www.w3.org/1999/xlink" content-type="dwc:institutional_code" xlink:title="Zoologisches Forschungsmuseum Alexander Koenig" xlink:href="http://grbio.org/institution/zoologisches-forschungsmuseum-alexander-koenig" xlink:type="simple">ZFMK</named-content>.</comment></tp:nomenclature-citation><tp:nomenclature-citation><tp:taxon-name>
                  <tp:taxon-name-part taxon-name-part-type="genus" reg="Euryobeidia">Euryobeidia</tp:taxon-name-part> <tp:taxon-name-part taxon-name-part-type="species" reg="largeteaui">largeteaui</tp:taxon-name-part></tp:taxon-name><comment>: <xref ref-type="bibr" rid="B29">Wehrli 1939</xref>, in Seitz, Gross-Schmett. Erde 4 (Suppl.): 269. Unavailable.</comment></tp:nomenclature-citation><tp:nomenclature-citation><tp:taxon-name>
                  <tp:taxon-name-part taxon-name-part-type="genus" reg="Euryobeidia">Euryobeidia</tp:taxon-name-part> <tp:taxon-name-part taxon-name-part-type="species" reg="largeteaui">largeteaui</tp:taxon-name-part></tp:taxon-name><comment>: <xref ref-type="bibr" rid="B2">Fletcher 1979</xref>, The Generic Names of Moths of the World 3: 84; <xref ref-type="bibr" rid="B30">Xiang et al. 2017</xref>, Zootaxa 4317 (2): 373.</comment></tp:nomenclature-citation></tp:nomenclature-citation-list></tp:nomenclature><tp:treatment-sec sec-type="type material" id="SECID0EZNBI"><title>Type material examined.</title><p><bold><italic>Holotype</italic>.</bold> China – <bold>Guizhou Province</bold> • ♂; Kouy-Tchéou (Guizhou); Abbé Largeteau leg.; gen. slide Wehrli no. 5578; ex coll. Oberthür, ex coll. Wehrli, <named-content xmlns:xlink="http://www.w3.org/1999/xlink" content-type="dwc:institutional_code" xlink:title="Zoologisches Forschungsmuseum Alexander Koenig" xlink:href="http://grbio.org/institution/zoologisches-forschungsmuseum-alexander-koenig" xlink:type="simple">ZFMK</named-content>. (left forewing absent; see Fig. <xref ref-type="fig" rid="F3">20</xref>)</p><fig id="F3" position="float" orientation="portrait"><object-id xmlns:xlink="http://www.w3.org/1999/xlink" content-type="doi" xlink:type="simple">10.3897/zookeys.1260.157773.figures20-37</object-id><object-id xmlns:xlink="http://www.w3.org/1999/xlink" content-type="arpha" xlink:type="simple">F2E39D49-F85A-59CC-9704-3668C4C679AE</object-id><label>Figures 20–37.</label><caption><p>Adults of <italic><tp:taxon-name><tp:taxon-name-part taxon-name-part-type="genus" reg="Euryobeidia">Euryobeidia</tp:taxon-name-part></tp:taxon-name></italic> species. <bold>20–24.</bold><italic><tp:taxon-name><tp:taxon-name-part taxon-name-part-type="genus" reg="Euryobeidia">E.</tp:taxon-name-part> <tp:taxon-name-part taxon-name-part-type="species" reg="largeteaui">largeteaui</tp:taxon-name-part></tp:taxon-name></italic> (Oberthür): <bold>20.</bold> The holotype of <italic><tp:taxon-name><tp:taxon-name-part taxon-name-part-type="genus" reg="Rhyparia">Rhyparia</tp:taxon-name-part> <tp:taxon-name-part taxon-name-part-type="species" reg="largeteaui">largeteaui</tp:taxon-name-part></tp:taxon-name></italic> Oberthür, male, Guizhou, China, <named-content xmlns:xlink="http://www.w3.org/1999/xlink" content-type="dwc:institutional_code" xlink:title="Zoologisches Forschungsmuseum Alexander Koenig" xlink:href="http://grbio.org/institution/zoologisches-forschungsmuseum-alexander-koenig" xlink:type="simple">ZFMK</named-content>; <bold>21.</bold> Male, Hunan, China, upperside, <abbrev xmlns:xlink="http://www.w3.org/1999/xlink" xlink:title="Coconut Research Institute, Chinese Academy of Tropical Agricultural Sciences" id="ABBRID0E4PBI" xlink:type="simple">CRICATAS</abbrev>; <bold>22.</bold> Ditto, underside; <bold>23.</bold> Female, Hunan, China, <abbrev xmlns:xlink="http://www.w3.org/1999/xlink" xlink:title="Coconut Research Institute, Chinese Academy of Tropical Agricultural Sciences" id="ABBRID0EFQBI" xlink:type="simple">CRICATAS</abbrev>; <bold>24.</bold> Male, N. Vietnam, <abbrev xmlns:xlink="http://www.w3.org/1999/xlink" xlink:title="Collection of Katsumi Yazaki" id="ABBRID0ELQBI" xlink:type="simple">CKY</abbrev>; <bold>25.</bold><italic><tp:taxon-name><tp:taxon-name-part taxon-name-part-type="genus" reg="Euryobeidia">E.</tp:taxon-name-part> <tp:taxon-name-part taxon-name-part-type="species" reg="quadrata">quadrata</tp:taxon-name-part></tp:taxon-name></italic> Xiang &amp; Han, male, Hunan, China, upperside, <abbrev xmlns:xlink="http://www.w3.org/1999/xlink" xlink:title="Coconut Research Institute, Chinese Academy of Tropical Agricultural Sciences" id="ABBRID0E3QBI" xlink:type="simple">CRICATAS</abbrev>; <bold>26.</bold> Ditto, underside; <bold>27–31.</bold><italic><tp:taxon-name><tp:taxon-name-part taxon-name-part-type="genus" reg="Euryobeidia">E.</tp:taxon-name-part> <tp:taxon-name-part taxon-name-part-type="species" reg="tigratoides">tigratoides</tp:taxon-name-part> <tp:taxon-name-part taxon-name-part-type="subspecies" reg="leopardiformis">leopardiformis</tp:taxon-name-part></tp:taxon-name></italic> subsp. nov.: <bold>27.</bold> Holotype, male, Sichuan, China, <named-content xmlns:xlink="http://www.w3.org/1999/xlink" content-type="dwc:institutional_code" xlink:title="Institute of Zoology, Chinese Academy of Sciences" xlink:href="http://grbio.org/institution/institute-zoology-chinese-academy-sciences" xlink:type="simple">IZCAS</named-content>; <bold>28.</bold> Paratype, male, W. Hubei, China, upperside, <named-content xmlns:xlink="http://www.w3.org/1999/xlink" content-type="dwc:institutional_code" xlink:title="Zoologisches Forschungsmuseum Alexander Koenig" xlink:href="http://grbio.org/institution/zoologisches-forschungsmuseum-alexander-koenig" xlink:type="simple">ZFMK</named-content>; <bold>29.</bold> Ditto, underside; <bold>30.</bold> Paratype, female, W. Hubei, China, upperside, <named-content xmlns:xlink="http://www.w3.org/1999/xlink" content-type="dwc:institutional_code" xlink:title="Zoologisches Forschungsmuseum Alexander Koenig" xlink:href="http://grbio.org/institution/zoologisches-forschungsmuseum-alexander-koenig" xlink:type="simple">ZFMK</named-content>; <bold>31.</bold> Ditto, underside; <bold>32–37.</bold><italic><tp:taxon-name><tp:taxon-name-part taxon-name-part-type="genus" reg="Euryobeidia">E.</tp:taxon-name-part> <tp:taxon-name-part taxon-name-part-type="species" reg="tigratoides">tigratoides</tp:taxon-name-part></tp:taxon-name></italic> sp. nov., Hainan Is., China, <abbrev xmlns:xlink="http://www.w3.org/1999/xlink" xlink:title="Coconut Research Institute, Chinese Academy of Tropical Agricultural Sciences" id="ABBRID0EWSBI" xlink:type="simple">CRICATAS</abbrev>/ <named-content xmlns:xlink="http://www.w3.org/1999/xlink" content-type="dwc:institutional_code" xlink:title="Institute of Zoology, Chinese Academy of Sciences" xlink:href="http://grbio.org/institution/institute-zoology-chinese-academy-sciences" xlink:type="simple">IZCAS</named-content>: <bold>32.</bold> Holotype, male, upperside; <bold>33.</bold> Ditto, underside; <bold>34.</bold> Paratype, male; <bold>35.</bold> Paratype, female, upperside; <bold>36.</bold> Ditto, underside; <bold>37.</bold> Paratype, female. Scale bar: 10 mm.</p></caption><graphic xmlns:xlink="http://www.w3.org/1999/xlink" xlink:href="zookeys-1260-313_article-157773__-g003.jpg" position="float" orientation="portrait" xlink:type="simple" id="oo_1471985.jpg"><uri content-type="original_file" xlink:type="simple">https://binary.pensoft.net/fig/1471985</uri></graphic></fig></tp:treatment-sec><tp:treatment-sec sec-type="material" id="SECID0EPTBI"><title>Additional material examined.</title><p>China – <bold>Hunan Province</bold> • 20 ♂♂, 12 ♀♀; Huaihua City, Xupu County, Taojinping Township, Shannaoao Village, Mountain woodland; 800 m; Jul. 2022; Chao Dai leg.; GenBank nos: <ext-link xmlns:xlink="http://www.w3.org/1999/xlink" xlink:href="PQ083536" ext-link-type="gen" xlink:type="simple">PQ083536</ext-link>, <ext-link xmlns:xlink="http://www.w3.org/1999/xlink" xlink:href="PQ083541" ext-link-type="gen" xlink:type="simple">PQ083541</ext-link>; <abbrev xmlns:xlink="http://www.w3.org/1999/xlink" xlink:title="Coconut Research Institute, Chinese Academy of Tropical Agricultural Sciences" id="ABBRID0EBUBI" xlink:type="simple">CRICATAS</abbrev>, CRICATAS00251 to CRICATAS00282. – <bold>Hubei Province</bold> • 4 ♂♂, 1 ♀; W. Hubei Province, Wufeng, Yizhuxiang Mt.; 1560 m; Jun. 1998; Wang &amp; Li leg.; <named-content xmlns:xlink="http://www.w3.org/1999/xlink" content-type="dwc:institutional_code" xlink:title="Zoologisches Forschungsmuseum Alexander Koenig" xlink:href="http://grbio.org/institution/zoologisches-forschungsmuseum-alexander-koenig" xlink:type="simple">ZFMK</named-content>. Further 26 ♂♂♀♀ in <named-content xmlns:xlink="http://www.w3.org/1999/xlink" content-type="dwc:institutional_code" xlink:title="Zoologisches Forschungsmuseum Alexander Koenig" xlink:href="http://grbio.org/institution/zoologisches-forschungsmuseum-alexander-koenig" xlink:type="simple">ZFMK</named-content> from Zhejiang, Hunan, Fujian, Guangdong, mainly ex coll. Wehrli, Oberthür, Höne. Vietnam – • 1 ♂; N. Vietnam, Lao Cai, Sa Pa; 1500 m; 25–28 May 1997; B. Tanak leg.; <abbrev xmlns:xlink="http://www.w3.org/1999/xlink" xlink:title="Collection of Katsumi Yazaki" id="ABBRID0EPUBI" xlink:type="simple">CKY</abbrev> • 6 ♂♂; N. Vietnam, Cha-pa, Mt. Fan-Si-Pan; <named-content xmlns:xlink="http://www.w3.org/1999/xlink" content-type="dwc:verbatimCoordinates" xlink:type="simple"><named-content content-type="geo-json" specific-use="{&#34;type&#34;:&#34;Point&#34;,&#34;coordinates&#34;:[103.766667,22.250000]}" id="NCID0EWUBI" xlink:type="simple">22°15'N, 103°46'E</named-content></named-content>; 1600–1800 m; leg. Sinjaev &amp; Simonov; <named-content xmlns:xlink="http://www.w3.org/1999/xlink" content-type="dwc:institutional_code" xlink:title="Zoologisches Forschungsmuseum Alexander Koenig" xlink:href="http://grbio.org/institution/zoologisches-forschungsmuseum-alexander-koenig" xlink:type="simple">ZFMK</named-content>.</p></tp:treatment-sec><tp:treatment-sec sec-type="diagnosis" id="SECID0E6UBI"><title>Diagnosis.</title><p>This widespread and abundant species is presented here for comparison with <italic><tp:taxon-name><tp:taxon-name-part taxon-name-part-type="genus" reg="Euryobeidia">E.</tp:taxon-name-part> <tp:taxon-name-part taxon-name-part-type="species" reg="tigratoides">tigratoides</tp:taxon-name-part> <tp:taxon-name-part taxon-name-part-type="subspecies" reg="leopardiformis">leopardiformis</tp:taxon-name-part></tp:taxon-name></italic> subsp. nov., due to their nearly identical appearance. Diagnostic characters are given under the description of the latter.</p></tp:treatment-sec><tp:treatment-sec sec-type="distribution" id="SECID0EUVBI"><title>Distribution.</title><p>China (Gansu, Zhejiang, Hubei, Jiangxi, Hunan, Fujian, Taiwan, Guangdong, Hong Kong, Guangxi, Sichuan, Chongqing, Guizhou), Vietnam.</p></tp:treatment-sec><tp:treatment-sec sec-type="remarks" id="SECID0EZVBI"><title>Remarks.</title><p>A specimen from Baoxing, Sichuan, China, identified by <xref ref-type="bibr" rid="B30">Xiang et al. (2017)</xref> as <italic><tp:taxon-name><tp:taxon-name-part taxon-name-part-type="genus" reg="Euryobeidia">E.</tp:taxon-name-part> <tp:taxon-name-part taxon-name-part-type="species" reg="largeteaui">largeteaui</tp:taxon-name-part></tp:taxon-name></italic>, is described in the present study as a new subspecies of <italic><tp:taxon-name><tp:taxon-name-part taxon-name-part-type="genus" reg="Euryobeidia">E.</tp:taxon-name-part> <tp:taxon-name-part taxon-name-part-type="species" reg="tigratoides">tigratoides</tp:taxon-name-part></tp:taxon-name></italic> sp. nov., and is designated as the holotype.</p></tp:treatment-sec><tp:treatment-sec><!--Section generated to contain objects referenced in tp:taxon-treatment.--><fig id="F7" position="float" orientation="portrait"><object-id xmlns:xlink="http://www.w3.org/1999/xlink" content-type="doi" xlink:type="simple">10.3897/zookeys.1260.157773.figures56-64</object-id><object-id xmlns:xlink="http://www.w3.org/1999/xlink" content-type="arpha" xlink:type="simple">33A5C082-3688-5D46-BF71-4829225CBA56</object-id><label>Figures 56–64.</label><caption><p>Living imagos of <italic><tp:taxon-name><tp:taxon-name-part taxon-name-part-type="genus" reg="Euryobeidia">Euryobeidia</tp:taxon-name-part></tp:taxon-name></italic> species in resting position. <bold>56.</bold><italic><tp:taxon-name><tp:taxon-name-part taxon-name-part-type="genus" reg="Euryobeidia">E.</tp:taxon-name-part> <tp:taxon-name-part taxon-name-part-type="species" reg="languidata">languidata</tp:taxon-name-part></tp:taxon-name></italic> (Walker), Fujian, China; <bold>57.</bold><italic><tp:taxon-name><tp:taxon-name-part taxon-name-part-type="genus" reg="Euryobeidia">E.</tp:taxon-name-part> <tp:taxon-name-part taxon-name-part-type="species" reg="languidata">languidata</tp:taxon-name-part> <tp:taxon-name-part taxon-name-part-type="subspecies" reg="incrassata">incrassata</tp:taxon-name-part></tp:taxon-name></italic> Xiang &amp; Han, stat. nov., Hainan, China; <bold>58.</bold><italic><tp:taxon-name><tp:taxon-name-part taxon-name-part-type="genus" reg="Euryobeidia">E.</tp:taxon-name-part> <tp:taxon-name-part taxon-name-part-type="species" reg="xuei">xuei</tp:taxon-name-part></tp:taxon-name></italic> sp. nov., Yunnan, China; <bold>59.</bold><italic><tp:taxon-name><tp:taxon-name-part taxon-name-part-type="genus" reg="Euryobeidia">E.</tp:taxon-name-part> <tp:taxon-name-part taxon-name-part-type="species" reg="largeteaui">largeteaui</tp:taxon-name-part></tp:taxon-name></italic> (Oberthür), Guizhou, China; <bold>60.</bold><italic><tp:taxon-name><tp:taxon-name-part taxon-name-part-type="genus" reg="Euryobeidia">E.</tp:taxon-name-part> <tp:taxon-name-part taxon-name-part-type="species" reg="quadrata">quadrata</tp:taxon-name-part></tp:taxon-name></italic> Xiang &amp; Han, Hong Kong, China; <bold>61.</bold><italic><tp:taxon-name><tp:taxon-name-part taxon-name-part-type="genus" reg="Euryobeidia">E.</tp:taxon-name-part> <tp:taxon-name-part taxon-name-part-type="species" reg="quadrata">quadrata</tp:taxon-name-part></tp:taxon-name></italic> Xiang &amp; Han, Anhui, China; <bold>62.</bold><italic><tp:taxon-name><tp:taxon-name-part taxon-name-part-type="genus" reg="Euryobeidia">E.</tp:taxon-name-part> <tp:taxon-name-part taxon-name-part-type="species" reg="tigratoides">tigratoides</tp:taxon-name-part> <tp:taxon-name-part taxon-name-part-type="subspecies" reg="leopardiformis">leopardiformis</tp:taxon-name-part></tp:taxon-name></italic> subsp. nov. or <italic><tp:taxon-name><tp:taxon-name-part taxon-name-part-type="genus" reg="Euryobeidia">E.</tp:taxon-name-part> <tp:taxon-name-part taxon-name-part-type="species" reg="largeteaui">largeteaui</tp:taxon-name-part></tp:taxon-name></italic>, Guangdong, China; <bold>63.</bold><italic><tp:taxon-name><tp:taxon-name-part taxon-name-part-type="genus" reg="Euryobeidia">E.</tp:taxon-name-part> <tp:taxon-name-part taxon-name-part-type="species" reg="tigratoides">tigratoides</tp:taxon-name-part></tp:taxon-name></italic> sp. nov., male, Hainan, China; <bold>64.</bold><italic><tp:taxon-name><tp:taxon-name-part taxon-name-part-type="genus" reg="Euryobeidia">E.</tp:taxon-name-part> <tp:taxon-name-part taxon-name-part-type="species" reg="tigratoides">tigratoides</tp:taxon-name-part></tp:taxon-name></italic> sp. nov., female, Hainan, China.</p></caption><graphic xmlns:xlink="http://www.w3.org/1999/xlink" xlink:href="zookeys-1260-313_article-157773__-g007.jpg" position="float" orientation="portrait" xlink:type="simple" id="oo_1471989.jpg"><uri content-type="original_file" xlink:type="simple">https://binary.pensoft.net/fig/1471989</uri></graphic></fig></tp:treatment-sec><ref-list><ref id="B29"><mixed-citation xmlns:xlink="http://www.w3.org/1999/xlink" xlink:type="simple"><person-group><name name-style="western"><surname>Wehrli</surname><given-names>E</given-names></name></person-group> (<year>1939</year>) <article-title><tp:taxon-name><tp:taxon-name-part taxon-name-part-type="subfamily">Geometrinae</tp:taxon-name-part></tp:taxon-name>.</article-title> In: <person-group><name name-style="western"><surname>Seitz</surname><given-names>A</given-names></name></person-group> (<role>Ed.</role>) <issue-title>The Macrolepidoptera of the World.</issue-title><source>Supplement 4. Verlag A. Kernen, Stuttgart</source>, <fpage>249</fpage>–<lpage>766</lpage>.</mixed-citation></ref><ref id="B2"><mixed-citation xmlns:xlink="http://www.w3.org/1999/xlink" xlink:type="simple"><person-group><name name-style="western"><surname>Fletcher</surname><given-names>DS</given-names></name></person-group> (<year>1979</year>) <tp:taxon-name><tp:taxon-name-part taxon-name-part-type="superfamily">Geometroidea</tp:taxon-name-part></tp:taxon-name>. In: Nye IWB (Ed.) The Generic Names of Moth of the World (Vol. 3). 243 pp. [18 figs] <ext-link xlink:href="10.5962/bhl.title.119424" ext-link-type="doi" xlink:type="simple">https://doi.org/10.5962/bhl.title.119424</ext-link></mixed-citation></ref><ref id="B30"><mixed-citation xmlns:xlink="http://www.w3.org/1999/xlink" xlink:type="simple"><person-group><name name-style="western"><surname>Xiang</surname><given-names>LB</given-names></name><name name-style="western"><surname>Xue</surname><given-names>DY</given-names></name><name name-style="western"><surname>Wang</surname><given-names>WK</given-names></name><name name-style="western"><surname>Han</surname><given-names>HX</given-names></name></person-group> (<year>2017</year>) <article-title>A review of <italic><tp:taxon-name><tp:taxon-name-part taxon-name-part-type="genus">Euryobeidia</tp:taxon-name-part></tp:taxon-name></italic> Fletcher, 1979 (<tp:taxon-name><tp:taxon-name-part taxon-name-part-type="order">Lepidoptera</tp:taxon-name-part></tp:taxon-name>, <tp:taxon-name><tp:taxon-name-part taxon-name-part-type="family">Geometridae</tp:taxon-name-part></tp:taxon-name>, <tp:taxon-name><tp:taxon-name-part taxon-name-part-type="subfamily">Ennominae</tp:taxon-name-part></tp:taxon-name>), with description of three new species.</article-title><source>Zootaxa</source><volume>4317</volume>(<issue>2</issue>): <fpage>370</fpage>–<lpage>378</lpage>. <ext-link xlink:href="10.11646/zootaxa.4317.2.11" ext-link-type="doi" xlink:type="simple">https://doi.org/10.11646/zootaxa.4317.2.11</ext-link></mixed-citation></ref></ref-list></tp:taxon-treatment>
