# Supplementary material for: ﻿Further taxonomic studies of the mimetic genus Euryobeidia Fletcher, 1979 (Lepidoptera, Geometridae, Ennominae, Baptini), with descriptions of four new taxa and two status changes
Source: Zookeys. 2025 Nov 21;1260:313–43. doi: 10.3897/zookeys.1260.157773 (PMC12663727; doi:10.3897/zookeys.1260.157773)
Supplement: XML Treatment for Euryobeidia tigratoides [file zookeys.1260.157773-treatment10.xml]

<!DOCTYPE tp:taxon-treatment
  PUBLIC "-//TaxonX//DTD Taxonomic Treatment Publishing DTD v0 20100105//EN" "tax-treatment-NSO.dtd">
<tp:taxon-treatment xmlns:tp="http://www.plazi.org/taxpub"><tp:treatment-meta><kwd-group><label>Taxon classification</label><kwd>
                <named-content content-type="kingdom">Animalia</named-content>
              </kwd><kwd>
                <named-content content-type="order">Lepidoptera</named-content>
              </kwd><kwd>
                <named-content content-type="family">Geometridae</named-content>
              </kwd></kwd-group><mixed-citation publication-type="journal"><person-group><name><surname>Liu</surname><given-names>Bo</given-names></name><name><surname>Stüning</surname><given-names>Dieter</given-names></name><name><surname>Han</surname><given-names>Hongxiang</given-names></name></person-group><article-title>﻿Further taxonomic studies of the mimetic genus <italic><tp:taxon-name><tp:taxon-name-part taxon-name-part-type="genus" reg="Euryobeidia">Euryobeidia</tp:taxon-name-part></tp:taxon-name></italic> Fletcher, 1979 (<tp:taxon-name><tp:taxon-name-part taxon-name-part-type="order">Lepidoptera</tp:taxon-name-part></tp:taxon-name>, <tp:taxon-name><tp:taxon-name-part taxon-name-part-type="family">Geometridae</tp:taxon-name-part></tp:taxon-name>, <tp:taxon-name><tp:taxon-name-part taxon-name-part-type="subfamily">Ennominae</tp:taxon-name-part></tp:taxon-name>, <tp:taxon-name><tp:taxon-name-part taxon-name-part-type="tribe">Baptini</tp:taxon-name-part></tp:taxon-name>), with descriptions of four new taxa and two status changes</article-title><source>Zookeys</source><day>21</day><month>11</month><year>2025</year><volume>1260</volume><fpage>313</fpage><lpage>343</lpage><pub-id pub-id-type="doi">10.3897/zookeys.1260.157773</pub-id></mixed-citation></tp:treatment-meta><tp:nomenclature><label>﻿</label><tp:taxon-name><object-id xmlns:xlink="http://www.w3.org/1999/xlink" content-type="arpha" xlink:type="simple">33976CE5-A171-5DD9-B8A8-8655DB644BD7</object-id>
              <tp:taxon-name-part taxon-name-part-type="genus" reg="Euryobeidia">Euryobeidia</tp:taxon-name-part>
              <tp:taxon-name-part taxon-name-part-type="species" reg="tigratoides">tigratoides</tp:taxon-name-part>
              <object-id xmlns:xlink="http://www.w3.org/1999/xlink" content-type="zoobank" xlink:type="simple">https://zoobank.org/9BDF3320-09C3-45E7-8629-9BF41FE1D955</object-id>
            </tp:taxon-name><tp:taxon-authority>Liu, Stüning &amp; Han</tp:taxon-authority><tp:taxon-status xmlns:xlink="http://www.w3.org/1999/xlink" xlink:type="simple">sp. nov.</tp:taxon-status><xref ref-type="fig" rid="F3">Figs 32–37</xref><xref ref-type="fig" rid="F5">, 46</xref><xref ref-type="fig" rid="F5">, 47</xref><xref ref-type="fig" rid="F6">, 54</xref><xref ref-type="fig" rid="F7">, 63</xref><xref ref-type="fig" rid="F7">, 64</xref></tp:nomenclature><tp:treatment-sec sec-type="type material" id="SECID0EU4BI"><title>Type material.</title><p><bold><italic>Holotype</italic>.</bold> China – <bold>Hainan Province</bold> • ♂; Lingshui, Diaoluoshan; 922 m; 01–03 Apr. 2024; Bo Liu, Wei Lin &amp; Miaofeng Xu leg.; <abbrev xmlns:xlink="http://www.w3.org/1999/xlink" xlink:title="Coconut Research Institute, Chinese Academy of Tropical Agricultural Sciences" id="ABBRID0EB5BI" xlink:type="simple">CRICATAS</abbrev>/ <named-content xmlns:xlink="http://www.w3.org/1999/xlink" content-type="dwc:institutional_code" xlink:title="Institute of Zoology, Chinese Academy of Sciences" xlink:href="http://grbio.org/institution/institute-zoology-chinese-academy-sciences" xlink:type="simple">IZCAS</named-content>, CRICATAS00230. <bold><italic>Paratypes</italic></bold> (19 ♂♂, 6 ♀♀). China – <bold>Hainan Province</bold> • 2 ♂♂, 3 ♀♀; same locality as for holotype; 20 Apr. 2023; Bo Liu leg.; gen. prep. nos. CRICATAS00243, CRICATAS00244; <abbrev xmlns:xlink="http://www.w3.org/1999/xlink" xlink:title="Coconut Research Institute, Chinese Academy of Tropical Agricultural Sciences" id="ABBRID0EO5BI" xlink:type="simple">CRICATAS</abbrev>/ <named-content xmlns:xlink="http://www.w3.org/1999/xlink" content-type="dwc:institutional_code" xlink:title="Institute of Zoology, Chinese Academy of Sciences" xlink:href="http://grbio.org/institution/institute-zoology-chinese-academy-sciences" xlink:type="simple">IZCAS</named-content>/ <named-content xmlns:xlink="http://www.w3.org/1999/xlink" content-type="dwc:institutional_code" xlink:title="Zoologisches Forschungsmuseum Alexander Koenig" xlink:href="http://grbio.org/institution/zoologisches-forschungsmuseum-alexander-koenig" xlink:type="simple">ZFMK</named-content> • 2 ♂♂; same locality as for holotype; 10 May 2023; Bo Liu leg.; GenBank no. <ext-link xmlns:xlink="http://www.w3.org/1999/xlink" xlink:href="PQ083534" ext-link-type="gen" xlink:type="simple">PQ083534</ext-link>; gen. prep. no. CRICATAS00247; <abbrev xmlns:xlink="http://www.w3.org/1999/xlink" xlink:title="Coconut Research Institute, Chinese Academy of Tropical Agricultural Sciences" id="ABBRID0E65BI" xlink:type="simple">CRICATAS</abbrev>/ <named-content xmlns:xlink="http://www.w3.org/1999/xlink" content-type="dwc:institutional_code" xlink:title="Institute of Zoology, Chinese Academy of Sciences" xlink:href="http://grbio.org/institution/institute-zoology-chinese-academy-sciences" xlink:type="simple">IZCAS</named-content> • 7 ♂♂, 1 ♀; same collection data as for holotype • 7 ♂♂; same locality as for holotype; 07–12 May 2024; Bo Liu &amp; Wei Yan leg.; GenBank no.: <ext-link xmlns:xlink="http://www.w3.org/1999/xlink" xlink:href="PQ083538" ext-link-type="gen" xlink:type="simple">PQ083538</ext-link>; <abbrev xmlns:xlink="http://www.w3.org/1999/xlink" xlink:title="Coconut Research Institute, Chinese Academy of Tropical Agricultural Sciences" id="ABBRID0EM6BI" xlink:type="simple">CRICATAS</abbrev>, <named-content xmlns:xlink="http://www.w3.org/1999/xlink" content-type="dwc:institutional_code" xlink:title="Institute of Zoology, Chinese Academy of Sciences" xlink:href="http://grbio.org/institution/institute-zoology-chinese-academy-sciences" xlink:type="simple">IZCAS</named-content> /<named-content xmlns:xlink="http://www.w3.org/1999/xlink" content-type="dwc:institutional_code" xlink:title="Zoologisches Forschungsmuseum Alexander Koenig" xlink:href="http://grbio.org/institution/zoologisches-forschungsmuseum-alexander-koenig" xlink:type="simple">ZFMK</named-content> • 1 ♂; Lingshui, Diaoluoshan; 997 m; 21 Apr. 2025; Bo Liu &amp; Wei Yan leg.; <abbrev xmlns:xlink="http://www.w3.org/1999/xlink" xlink:title="Coconut Research Institute, Chinese Academy of Tropical Agricultural Sciences" id="ABBRID0EY6BI" xlink:type="simple">CRICATAS</abbrev> • 2 ♀; Lingshui, Diaoluoshan; 974 m; 10 Jun. 2025; Bo Liu &amp; Wei Yan leg.; <abbrev xmlns:xlink="http://www.w3.org/1999/xlink" xlink:title="Coconut Research Institute, Chinese Academy of Tropical Agricultural Sciences" id="ABBRID0E36BI" xlink:type="simple">CRICATAS</abbrev>.</p><fig id="F4" position="float" orientation="portrait"><object-id xmlns:xlink="http://www.w3.org/1999/xlink" content-type="doi" xlink:type="simple">10.3897/zookeys.1260.157773.figures38-43</object-id><object-id xmlns:xlink="http://www.w3.org/1999/xlink" content-type="arpha" xlink:type="simple">BC3C932F-463C-5E1B-89D9-58D6DF8744B8</object-id><label>Figures 38–43.</label><caption><p>Male genitalia of <italic><tp:taxon-name><tp:taxon-name-part taxon-name-part-type="genus" reg="Euryobeidia">Euryobeidia</tp:taxon-name-part></tp:taxon-name></italic> species. <bold>38, 39.</bold><italic><tp:taxon-name><tp:taxon-name-part taxon-name-part-type="genus" reg="Euryobeidia">E.</tp:taxon-name-part> <tp:taxon-name-part taxon-name-part-type="species" reg="languidata">languidata</tp:taxon-name-part></tp:taxon-name></italic> (Walker): <bold>38.</bold> Fujian, China, gen. prep. no. CRICATAS00283; <bold>39.</bold> Tokyo, Japan, gen. prep. no. RS8877; <bold>40, 41.</bold><italic><tp:taxon-name><tp:taxon-name-part taxon-name-part-type="genus" reg="Euryobeidia">Euryobeidia</tp:taxon-name-part> <tp:taxon-name-part taxon-name-part-type="species" reg="languidata">languidata</tp:taxon-name-part> <tp:taxon-name-part taxon-name-part-type="subspecies" reg="incrassata">incrassata</tp:taxon-name-part></tp:taxon-name></italic> Xiang &amp; Han, stat. nov., Hainan Is., China: <bold>40.</bold> The holotype of <italic><tp:taxon-name><tp:taxon-name-part taxon-name-part-type="genus" reg="Euryobeidia">E.</tp:taxon-name-part> <tp:taxon-name-part taxon-name-part-type="species" reg="incrassata">incrassata</tp:taxon-name-part></tp:taxon-name></italic> Xiang &amp; Han, IOZ-CAS slide no. Geom-7235; <bold>41.</bold> Non-type, gen. prep. no. CRICATAS00220; <bold>42, 43.</bold><italic><tp:taxon-name><tp:taxon-name-part taxon-name-part-type="genus" reg="Euryobeidia">E.</tp:taxon-name-part> <tp:taxon-name-part taxon-name-part-type="species" reg="yakushimensis">yakushimensis</tp:taxon-name-part></tp:taxon-name></italic> Inoue, stat. nov., Yakushima Is., Japan, gen. prep. nos. RS7407, RS7411. Scale bars: 1 mm.</p></caption><graphic xmlns:xlink="http://www.w3.org/1999/xlink" xlink:href="zookeys-1260-313_article-157773__-g004.jpg" position="float" orientation="portrait" xlink:type="simple" id="oo_1471986.jpg"><uri content-type="original_file" xlink:type="simple">https://binary.pensoft.net/fig/1471986</uri></graphic></fig></tp:treatment-sec><tp:treatment-sec sec-type="diagnosis" id="SECID0ESCCI"><title>Diagnosis.</title><p><italic><tp:taxon-name><tp:taxon-name-part taxon-name-part-type="genus" reg="Euryobeidia">Euryobeidia</tp:taxon-name-part> <tp:taxon-name-part taxon-name-part-type="species" reg="tigratoides">tigratoides</tp:taxon-name-part></tp:taxon-name></italic> is the only entirely orange/ yellow species without a white pattern or area on the hindwing. This external character, together with its large body size, makes it very easy to distinguish from all other congeners. In addition to its distinct appearance, this species can also be readily differentiated from all other congeneric species (except for the next new subspecies to be described: <italic><tp:taxon-name><tp:taxon-name-part taxon-name-part-type="genus" reg="Euryobeidia">E.</tp:taxon-name-part> <tp:taxon-name-part taxon-name-part-type="species" reg="tigratoides">tigratoides</tp:taxon-name-part> <tp:taxon-name-part taxon-name-part-type="subspecies" reg="leopardiformis">leopardiformis</tp:taxon-name-part></tp:taxon-name></italic> subsp. nov.) by the following two features of the male genitalia: 1.There is a protruding, rounded lobe bare of setae at the apex of valva, with a neighboring evident notch in <italic><tp:taxon-name><tp:taxon-name-part taxon-name-part-type="genus" reg="Euryobeidia">E.</tp:taxon-name-part> <tp:taxon-name-part taxon-name-part-type="species" reg="tigratoides">tigratoides</tp:taxon-name-part></tp:taxon-name></italic>, while in other species, it is absent or inconspicuous. 2. The basal process of the sacculus is broader than in any other congeneric species.</p></tp:treatment-sec><tp:treatment-sec sec-type="description" id="SECID0E4DCI"><title>Description.</title><p>Forewing length 21.5–24.4 mm in males, 25.2–26.1 mm in females. Ground color orange or yellow after fading, densely covered with numerous dark spots. More detailed general features see the previous generic description. <bold><italic>Head</italic>.</bold> Antennae filiform in both sexes, ventro-laterally with a pair of long, spine-like setae on each segment. Frons narrow, covered with smooth, narrow, light orange scales, with a small, rounded, central protrusion near the base. Labial palpus slightly extending beyond frons. Vertex covered with erect, lamellar, light orange scales. Chaetosemata small, near eye margin. Proboscis short. <bold><italic>Thorax</italic>.</bold> Dorsum bright orange, two large separate black dots present on mesothorax. Patagia and tegulae bright orange, patagium with a small black spot in most individuals, tegula with a small black spot at base and a large black spot at middle. Legs orange, a few small black spots mainly on the base, middle and end of the femur and tibia segments. Index of spurs 0-2-4. Hind tibia not dilated, without scent-brush in males. Wings entirely orange, without white pattern. Forewing not elongated, arched at basal part of costa, apex angled, termen smoothly curved, fovea absent. Forewing scattered with numerous small streaks or spots on basal, costal and terminal areas; antemedial line represented by three large dark spots, the large streaked patch on the middle of the costal aera, extending from the costa down to near the cell-fold (weak or barely visible in few individuals); six separate dark spots present outside the discal spot, getting larger from upper to lower; discal spot appearing as a large dark dot; fringes matching the ground color, interspersed with black. Hindwing scattered with numerous tiny spots or streaks on basal and terminal areas; the first two spots of postmedial line always fused, the second and third pairs are typically separate, the two spots within the second pair or within the third pair, very close or even connected only in few individuals; discal spot large, rounded. Underside of wings almost identical to upperside, but slightly darker. Area of wing-coupling pale. <bold><italic>Pregenital abdomen</italic>.</bold> Abdomen covered with fine, orange scales; dorsal dark spots fewer than those of other congeners, and inconspicuous or absent in some individuals. Tergites and sternites not conspicuously modified. The 8<sup>th</sup> segment in males slightly elongate, broader than the 7<sup>th</sup> segment, posteriorly slightly sclerotized, posterior edge slightly concave in the center. Tympanal organs of moderate size, without lacinia. Sterno-tympanal process, setal comb and coremata absent.</p><p><bold><italic>Male genitalia</italic>.</bold> Uncus short, “bird-headed”, dorsal apical part markedly dilated, densely covered with setae, “beak” part pointed in lateral view, stem short, strongly curved dorsad. Socii small, with fine setae. Gnathos weak, with a pair of short, fine sclerotized lateral arms only. Transtilla long, broad, sclerotized, band-shaped. Tegumen large, with long, stout lateral arms, distally significantly swollen, curved ventrad. Valva slender, apex strongly curved dorsad at a right angle, with a large, round, non-setose extension of costa, forming a conspicuous notch ventrally. Costa narrow, smooth. Cucullus well developed, from apex reaching back to center of valva. Basal process of sacculus quite broad, lamellar, dorsal edge with minute denticles. Juxta broad, heavily sclerotized, groove-like. Saccus small, rounded. Aedeagus slender, apically slightly tapering and ridge-like. Cornutus small, with a central groove. Bulbus ejaculatorius shorter than the aedeagus shaft, with a rather large cap.</p><p><bold><italic>Female genitalia</italic>.</bold> Ovipositor very short, papillae anales small, densely setose. Apophyses anteriores slightly shorter than apophyses posteriores, basal ¼ slightly broadened. A narrow, triangular sclerite present between the bases of posterior apophyses. Lamella antevaginalis well developed, with large irregular serrations. The ventral central plate of lamella postvaginalis large, broad at top, narrow at bottom, apical center slightly concave; dorsal layer with a pair of large, sclerotized, irregularly shaped, lateral projections. Introitus bursae slightly displaced to left side, strongly sclerotized. Posterior part of bursa fine, strongly sclerotized and twisted, connected to the ductus seminalis at middle, proximally swollen close to the bursa copulatrix. Anterior part of bursa pyriform, the distal ½ with many spines inside, the proximal ½ membranous, without spines.</p></tp:treatment-sec><tp:treatment-sec sec-type="distribution" id="SECID0EBFCI"><title>Distribution.</title><p>China (Hainan).</p></tp:treatment-sec><tp:treatment-sec sec-type="etymology" id="SECID0EGFCI"><title>Etymology.</title><p>The specific name is derived from its potential mimicry model, the nominotypical subspecies of <italic><tp:taxon-name><tp:taxon-name-part taxon-name-part-type="genus" reg="Epobeidia">Epobeidia</tp:taxon-name-part> <tp:taxon-name-part taxon-name-part-type="species" reg="tigrata">tigrata</tp:taxon-name-part></tp:taxon-name></italic> (Guenée).</p></tp:treatment-sec><tp:treatment-sec><!--Section generated to contain objects referenced in tp:taxon-treatment.--><fig id="F3" position="float" orientation="portrait"><object-id xmlns:xlink="http://www.w3.org/1999/xlink" content-type="doi" xlink:type="simple">10.3897/zookeys.1260.157773.figures20-37</object-id><object-id xmlns:xlink="http://www.w3.org/1999/xlink" content-type="arpha" xlink:type="simple">F2E39D49-F85A-59CC-9704-3668C4C679AE</object-id><label>Figures 20–37.</label><caption><p>Adults of <italic><tp:taxon-name><tp:taxon-name-part taxon-name-part-type="genus" reg="Euryobeidia">Euryobeidia</tp:taxon-name-part></tp:taxon-name></italic> species. <bold>20–24.</bold><italic><tp:taxon-name><tp:taxon-name-part taxon-name-part-type="genus" reg="Euryobeidia">E.</tp:taxon-name-part> <tp:taxon-name-part taxon-name-part-type="species" reg="largeteaui">largeteaui</tp:taxon-name-part></tp:taxon-name></italic> (Oberthür): <bold>20.</bold> The holotype of <italic><tp:taxon-name><tp:taxon-name-part taxon-name-part-type="genus" reg="Rhyparia">Rhyparia</tp:taxon-name-part> <tp:taxon-name-part taxon-name-part-type="species" reg="largeteaui">largeteaui</tp:taxon-name-part></tp:taxon-name></italic> Oberthür, male, Guizhou, China, <named-content xmlns:xlink="http://www.w3.org/1999/xlink" content-type="dwc:institutional_code" xlink:title="Zoologisches Forschungsmuseum Alexander Koenig" xlink:href="http://grbio.org/institution/zoologisches-forschungsmuseum-alexander-koenig" xlink:type="simple">ZFMK</named-content>; <bold>21.</bold> Male, Hunan, China, upperside, <abbrev xmlns:xlink="http://www.w3.org/1999/xlink" xlink:title="Coconut Research Institute, Chinese Academy of Tropical Agricultural Sciences" id="ABBRID0E4PBI" xlink:type="simple">CRICATAS</abbrev>; <bold>22.</bold> Ditto, underside; <bold>23.</bold> Female, Hunan, China, <abbrev xmlns:xlink="http://www.w3.org/1999/xlink" xlink:title="Coconut Research Institute, Chinese Academy of Tropical Agricultural Sciences" id="ABBRID0EFQBI" xlink:type="simple">CRICATAS</abbrev>; <bold>24.</bold> Male, N. Vietnam, <abbrev xmlns:xlink="http://www.w3.org/1999/xlink" xlink:title="Collection of Katsumi Yazaki" id="ABBRID0ELQBI" xlink:type="simple">CKY</abbrev>; <bold>25.</bold><italic><tp:taxon-name><tp:taxon-name-part taxon-name-part-type="genus" reg="Euryobeidia">E.</tp:taxon-name-part> <tp:taxon-name-part taxon-name-part-type="species" reg="quadrata">quadrata</tp:taxon-name-part></tp:taxon-name></italic> Xiang &amp; Han, male, Hunan, China, upperside, <abbrev xmlns:xlink="http://www.w3.org/1999/xlink" xlink:title="Coconut Research Institute, Chinese Academy of Tropical Agricultural Sciences" id="ABBRID0E3QBI" xlink:type="simple">CRICATAS</abbrev>; <bold>26.</bold> Ditto, underside; <bold>27–31.</bold><italic><tp:taxon-name><tp:taxon-name-part taxon-name-part-type="genus" reg="Euryobeidia">E.</tp:taxon-name-part> <tp:taxon-name-part taxon-name-part-type="species" reg="tigratoides">tigratoides</tp:taxon-name-part> <tp:taxon-name-part taxon-name-part-type="subspecies" reg="leopardiformis">leopardiformis</tp:taxon-name-part></tp:taxon-name></italic> subsp. nov.: <bold>27.</bold> Holotype, male, Sichuan, China, <named-content xmlns:xlink="http://www.w3.org/1999/xlink" content-type="dwc:institutional_code" xlink:title="Institute of Zoology, Chinese Academy of Sciences" xlink:href="http://grbio.org/institution/institute-zoology-chinese-academy-sciences" xlink:type="simple">IZCAS</named-content>; <bold>28.</bold> Paratype, male, W. Hubei, China, upperside, <named-content xmlns:xlink="http://www.w3.org/1999/xlink" content-type="dwc:institutional_code" xlink:title="Zoologisches Forschungsmuseum Alexander Koenig" xlink:href="http://grbio.org/institution/zoologisches-forschungsmuseum-alexander-koenig" xlink:type="simple">ZFMK</named-content>; <bold>29.</bold> Ditto, underside; <bold>30.</bold> Paratype, female, W. Hubei, China, upperside, <named-content xmlns:xlink="http://www.w3.org/1999/xlink" content-type="dwc:institutional_code" xlink:title="Zoologisches Forschungsmuseum Alexander Koenig" xlink:href="http://grbio.org/institution/zoologisches-forschungsmuseum-alexander-koenig" xlink:type="simple">ZFMK</named-content>; <bold>31.</bold> Ditto, underside; <bold>32–37.</bold><italic><tp:taxon-name><tp:taxon-name-part taxon-name-part-type="genus" reg="Euryobeidia">E.</tp:taxon-name-part> <tp:taxon-name-part taxon-name-part-type="species" reg="tigratoides">tigratoides</tp:taxon-name-part></tp:taxon-name></italic> sp. nov., Hainan Is., China, <abbrev xmlns:xlink="http://www.w3.org/1999/xlink" xlink:title="Coconut Research Institute, Chinese Academy of Tropical Agricultural Sciences" id="ABBRID0EWSBI" xlink:type="simple">CRICATAS</abbrev>/ <named-content xmlns:xlink="http://www.w3.org/1999/xlink" content-type="dwc:institutional_code" xlink:title="Institute of Zoology, Chinese Academy of Sciences" xlink:href="http://grbio.org/institution/institute-zoology-chinese-academy-sciences" xlink:type="simple">IZCAS</named-content>: <bold>32.</bold> Holotype, male, upperside; <bold>33.</bold> Ditto, underside; <bold>34.</bold> Paratype, male; <bold>35.</bold> Paratype, female, upperside; <bold>36.</bold> Ditto, underside; <bold>37.</bold> Paratype, female. Scale bar: 10 mm.</p></caption><graphic xmlns:xlink="http://www.w3.org/1999/xlink" xlink:href="zookeys-1260-313_article-157773__-g003.jpg" position="float" orientation="portrait" xlink:type="simple" id="oo_1471985.jpg"><uri content-type="original_file" xlink:type="simple">https://binary.pensoft.net/fig/1471985</uri></graphic></fig><fig id="F5" position="float" orientation="portrait"><object-id xmlns:xlink="http://www.w3.org/1999/xlink" content-type="doi" xlink:type="simple">10.3897/zookeys.1260.157773.figures44-49</object-id><object-id xmlns:xlink="http://www.w3.org/1999/xlink" content-type="arpha" xlink:type="simple">93D5B2E1-89D9-57DE-B153-AC1041DFC202</object-id><label>Figures 44–49.</label><caption><p>Male genitalia of <italic><tp:taxon-name><tp:taxon-name-part taxon-name-part-type="genus" reg="Euryobeidia">Euryobeidia</tp:taxon-name-part></tp:taxon-name></italic> species. <bold>44.</bold><italic><tp:taxon-name><tp:taxon-name-part taxon-name-part-type="genus" reg="Euryobeidia">E.</tp:taxon-name-part> <tp:taxon-name-part taxon-name-part-type="species" reg="supercostata">supercostata</tp:taxon-name-part></tp:taxon-name></italic> sp. nov., holotype, Hainan, China, IOZ-CAS slide no. Geom-4140; <bold>45.</bold><italic><tp:taxon-name><tp:taxon-name-part taxon-name-part-type="genus" reg="Euryobeidia">E.</tp:taxon-name-part> <tp:taxon-name-part taxon-name-part-type="species" reg="xuei">xuei</tp:taxon-name-part></tp:taxon-name></italic> sp. nov., holotype, male, Fansipan, Vietnam, gen. prep. no. 2458-DS; <bold>46, 47.</bold><italic><tp:taxon-name><tp:taxon-name-part taxon-name-part-type="genus" reg="Euryobeidia">E.</tp:taxon-name-part> <tp:taxon-name-part taxon-name-part-type="species" reg="tigratoides">tigratoides</tp:taxon-name-part></tp:taxon-name></italic> sp. nov., paratypes, Hainan Is., China, gen. prep. nos. CRICATAS00247, CRICATAS00243; <bold>48, 49.</bold><italic><tp:taxon-name><tp:taxon-name-part taxon-name-part-type="genus" reg="Euryobeidia">E.</tp:taxon-name-part> <tp:taxon-name-part taxon-name-part-type="species" reg="tigratoides">tigratoides</tp:taxon-name-part> <tp:taxon-name-part taxon-name-part-type="subspecies" reg="leopardiformis">leopardiformis</tp:taxon-name-part></tp:taxon-name></italic> subsp. nov.: <bold>48.</bold> Holotype, Sichuan, China, IOZ-CAS slide no. Geom-04555: <bold>49.</bold> Paratype, W. Hubei, China, gen. prep. no. 2449-DS. Scale bars: 1 mm.</p></caption><graphic xmlns:xlink="http://www.w3.org/1999/xlink" xlink:href="zookeys-1260-313_article-157773__-g005.jpg" position="float" orientation="portrait" xlink:type="simple" id="oo_1471987.jpg"><uri content-type="original_file" xlink:type="simple">https://binary.pensoft.net/fig/1471987</uri></graphic></fig><fig id="F6" position="float" orientation="portrait"><object-id xmlns:xlink="http://www.w3.org/1999/xlink" content-type="doi" xlink:type="simple">10.3897/zookeys.1260.157773.figures50-55</object-id><object-id xmlns:xlink="http://www.w3.org/1999/xlink" content-type="arpha" xlink:type="simple">F1443E82-4B49-5759-AA98-EF16F1BCB270</object-id><label>Figures 50–55.</label><caption><p>Female genitalia of <italic><tp:taxon-name><tp:taxon-name-part taxon-name-part-type="genus" reg="Euryobeidia">Euryobeidia</tp:taxon-name-part></tp:taxon-name></italic> species. <bold>50.</bold><italic><tp:taxon-name><tp:taxon-name-part taxon-name-part-type="genus" reg="Euryobeidia">E.</tp:taxon-name-part> <tp:taxon-name-part taxon-name-part-type="species" reg="languidata">languidata</tp:taxon-name-part></tp:taxon-name></italic> (Walker), Japan, gen. prep. no. 2460-DS; <bold>51, 52.</bold><italic><tp:taxon-name><tp:taxon-name-part taxon-name-part-type="genus" reg="Euryobeidia">E.</tp:taxon-name-part> <tp:taxon-name-part taxon-name-part-type="species" reg="languidata">languidata</tp:taxon-name-part> <tp:taxon-name-part taxon-name-part-type="subspecies" reg="yakushimensis">yakushimensis</tp:taxon-name-part></tp:taxon-name></italic> Inoue, Yakushima Is., Japan, gen. prep. nos. RS7412, RS8879; <bold>53.</bold><italic><tp:taxon-name><tp:taxon-name-part taxon-name-part-type="genus" reg="Euryobeidia">Euryobeidia</tp:taxon-name-part> <tp:taxon-name-part taxon-name-part-type="species" reg="languidata">languidata</tp:taxon-name-part> <tp:taxon-name-part taxon-name-part-type="subspecies" reg="incrassata">incrassata</tp:taxon-name-part></tp:taxon-name></italic> Xiang &amp; Han, stat. nov., Hainan Is., China, gen. prep. no. CRICATAS00223; <bold>54.</bold><italic><tp:taxon-name><tp:taxon-name-part taxon-name-part-type="genus" reg="Euryobeidia">E.</tp:taxon-name-part> <tp:taxon-name-part taxon-name-part-type="species" reg="tigratoides">tigratoides</tp:taxon-name-part></tp:taxon-name></italic> sp. nov., paratype, Hainan Is., China, gen. prep. no. CRICATAS00244; <bold>55.</bold><italic><tp:taxon-name><tp:taxon-name-part taxon-name-part-type="genus" reg="Euryobeidia">E.</tp:taxon-name-part> <tp:taxon-name-part taxon-name-part-type="species" reg="tigratoides">tigratoides</tp:taxon-name-part> <tp:taxon-name-part taxon-name-part-type="subspecies" reg="leopardiformis">leopardiformis</tp:taxon-name-part></tp:taxon-name></italic> subsp. nov., paratype, W. Hubei, China, gen. prep. no. 2450-DS. Scale bars: 1 mm.</p></caption><graphic xmlns:xlink="http://www.w3.org/1999/xlink" xlink:href="zookeys-1260-313_article-157773__-g006.jpg" position="float" orientation="portrait" xlink:type="simple" id="oo_1471988.jpg"><uri content-type="original_file" xlink:type="simple">https://binary.pensoft.net/fig/1471988</uri></graphic></fig><fig id="F7" position="float" orientation="portrait"><object-id xmlns:xlink="http://www.w3.org/1999/xlink" content-type="doi" xlink:type="simple">10.3897/zookeys.1260.157773.figures56-64</object-id><object-id xmlns:xlink="http://www.w3.org/1999/xlink" content-type="arpha" xlink:type="simple">33A5C082-3688-5D46-BF71-4829225CBA56</object-id><label>Figures 56–64.</label><caption><p>Living imagos of <italic><tp:taxon-name><tp:taxon-name-part taxon-name-part-type="genus" reg="Euryobeidia">Euryobeidia</tp:taxon-name-part></tp:taxon-name></italic> species in resting position. <bold>56.</bold><italic><tp:taxon-name><tp:taxon-name-part taxon-name-part-type="genus" reg="Euryobeidia">E.</tp:taxon-name-part> <tp:taxon-name-part taxon-name-part-type="species" reg="languidata">languidata</tp:taxon-name-part></tp:taxon-name></italic> (Walker), Fujian, China; <bold>57.</bold><italic><tp:taxon-name><tp:taxon-name-part taxon-name-part-type="genus" reg="Euryobeidia">E.</tp:taxon-name-part> <tp:taxon-name-part taxon-name-part-type="species" reg="languidata">languidata</tp:taxon-name-part> <tp:taxon-name-part taxon-name-part-type="subspecies" reg="incrassata">incrassata</tp:taxon-name-part></tp:taxon-name></italic> Xiang &amp; Han, stat. nov., Hainan, China; <bold>58.</bold><italic><tp:taxon-name><tp:taxon-name-part taxon-name-part-type="genus" reg="Euryobeidia">E.</tp:taxon-name-part> <tp:taxon-name-part taxon-name-part-type="species" reg="xuei">xuei</tp:taxon-name-part></tp:taxon-name></italic> sp. nov., Yunnan, China; <bold>59.</bold><italic><tp:taxon-name><tp:taxon-name-part taxon-name-part-type="genus" reg="Euryobeidia">E.</tp:taxon-name-part> <tp:taxon-name-part taxon-name-part-type="species" reg="largeteaui">largeteaui</tp:taxon-name-part></tp:taxon-name></italic> (Oberthür), Guizhou, China; <bold>60.</bold><italic><tp:taxon-name><tp:taxon-name-part taxon-name-part-type="genus" reg="Euryobeidia">E.</tp:taxon-name-part> <tp:taxon-name-part taxon-name-part-type="species" reg="quadrata">quadrata</tp:taxon-name-part></tp:taxon-name></italic> Xiang &amp; Han, Hong Kong, China; <bold>61.</bold><italic><tp:taxon-name><tp:taxon-name-part taxon-name-part-type="genus" reg="Euryobeidia">E.</tp:taxon-name-part> <tp:taxon-name-part taxon-name-part-type="species" reg="quadrata">quadrata</tp:taxon-name-part></tp:taxon-name></italic> Xiang &amp; Han, Anhui, China; <bold>62.</bold><italic><tp:taxon-name><tp:taxon-name-part taxon-name-part-type="genus" reg="Euryobeidia">E.</tp:taxon-name-part> <tp:taxon-name-part taxon-name-part-type="species" reg="tigratoides">tigratoides</tp:taxon-name-part> <tp:taxon-name-part taxon-name-part-type="subspecies" reg="leopardiformis">leopardiformis</tp:taxon-name-part></tp:taxon-name></italic> subsp. nov. or <italic><tp:taxon-name><tp:taxon-name-part taxon-name-part-type="genus" reg="Euryobeidia">E.</tp:taxon-name-part> <tp:taxon-name-part taxon-name-part-type="species" reg="largeteaui">largeteaui</tp:taxon-name-part></tp:taxon-name></italic>, Guangdong, China; <bold>63.</bold><italic><tp:taxon-name><tp:taxon-name-part taxon-name-part-type="genus" reg="Euryobeidia">E.</tp:taxon-name-part> <tp:taxon-name-part taxon-name-part-type="species" reg="tigratoides">tigratoides</tp:taxon-name-part></tp:taxon-name></italic> sp. nov., male, Hainan, China; <bold>64.</bold><italic><tp:taxon-name><tp:taxon-name-part taxon-name-part-type="genus" reg="Euryobeidia">E.</tp:taxon-name-part> <tp:taxon-name-part taxon-name-part-type="species" reg="tigratoides">tigratoides</tp:taxon-name-part></tp:taxon-name></italic> sp. nov., female, Hainan, China.</p></caption><graphic xmlns:xlink="http://www.w3.org/1999/xlink" xlink:href="zookeys-1260-313_article-157773__-g007.jpg" position="float" orientation="portrait" xlink:type="simple" id="oo_1471989.jpg"><uri content-type="original_file" xlink:type="simple">https://binary.pensoft.net/fig/1471989</uri></graphic></fig></tp:treatment-sec></tp:taxon-treatment>
