# Supplementary material for: ﻿Further taxonomic studies of the mimetic genus Euryobeidia Fletcher, 1979 (Lepidoptera, Geometridae, Ennominae, Baptini), with descriptions of four new taxa and two status changes
Source: Zookeys. 2025 Nov 21;1260:313–43. doi: 10.3897/zookeys.1260.157773 (PMC12663727; doi:10.3897/zookeys.1260.157773)
Supplement: Supplementary material 1 — DNA sequences [file zookeys-1260-313_article-157773__-s001.txt]

>CRICATAS00283
AACATTATATTTTATTTTTGGAATTTGAGCAGGGATAGTAGGAACTTCTTTAAGATTATTAATTCGAGCAGAATTAGGTAATCCAGGATCACTAATTGGAGATGATCAAATTTATAATACTATTGTAACAGCTCATGCTTTTATTATAATTTTTTTTATAGTTATACCAATTATAATTGGCGGATTTGGTAATTGATTAGTACCATTAATATTAGGAGCACCTGATATAGCTTTCCCACGTATAAATAATATAAGATTTTGATTACTACCACCTTCAATCACATTACTAATTTCAAGAAGAATTGTAGAAAATGGAGCAGGAACTGGATGAACTGTTTATCCACCTTTATCATCAAACATTGCACATGGGGGAGGATCTGTAGATTTAGCTATTTTTTCCCTACATTTAGCAGGTATTTCCTCAATTTTAGGAGCTATTAATTTTATTACCACAATTATCAATATACGATTAAATAATTTATCATTTGATCAAATACCTTTATTTGTTTGAGCTGTAGGAATTACAGCATTTTTATTATTATTATCTTTACCAGTATTAGCTGGAGCTATTACAATATTATTAACAGATCGAAATTTAAATACTTCTTTTTTTGATCCTGCTGGGGGAGGAGATCCAATCTTATATCAACATTTATTT

>CRICATAS00220
AACATTATATTTTATTTTTGGAATTTGAGCAGGGATAGTAGGAACTTCTTTAAGATTATTAATTCGAGCAGAATTAGGTAATCCAGGATCACTAATTGGAGATGATCAAATTTATAATACTATTGTAACAGCTCATGCTTTTATTATAATTTTTTTTATAGTTATACCAATTATAATTGGCGGATTTGGTAATTGATTAGTACCATTAATATTAGGAGCACCTGATATAGCTTTCCCACGTATAAATAATATAAGATTTTGATTACTACCACCTTCAATTACATTACTAATTTCAAGAAGAATTGTAGAAAATGGAGCAGGAACTGGATGAACTGTTTATCCACCTTTATCATCAAACATTGCACATGGGGGAGGATCTGTAGATTTAGCTATTTTTTCCCTACATTTAGCAGGTATTTCCTCAATTTTAGGAGCTATTAATTTTATTACCACAATTATCAATATACGATTAAATAATTTATCATTTGATCAAATACCTTTATTTGTTTGGGCTGTAGGAATTACAGCATTTTTATTATTATTATCTTTACCAGTATTAGCTGGAGCTATTACAATATTATTAACAGATCGAAATTTAAATACTTCTTTTTTTGATCCTGCTGGTGGAGGAGATCCAATCTTATATCAACATTTATTT

>CRICATAS00222
AACATTATATTTTATTTTTGGAATTTGAGCAGGAATAGTAGGAACTTCTTTAAGATTATTAATTCGAGCAGAATTAGGTAATCCAGGATCACTAATTGGAGATGATCAAATTTATAATACTATTGTAACAGCTCATGCTTTTATTATAATTTTTTTTATAGTTATACCAATTATAATTGGCGGATTTGGTAATTGATTAGTACCATTAATATTAGGAGCACCTGATATAGCTTTCCCACGTATAAATAATATAAGATTTTGATTACTACCACCTTCAATTACATTACTAATTTCAAGAAGAATTGTAGAAAATGGAGCAGGAACTGGATGAACTGTTTATCCACCTTTATCATCAAACATTGCACATGGGGGAGGATCTGTAGATTTAGCTATTTTTTCCCTACATTTAGCAGGTATTTCCTCAATTTTAGGAGCTATTAATTTTATTACCACAATTATCAATATACGATTAAATAATTTATCATTTGATCAAATACCTTTATTCATTTGGGCTGTAGGAATTACAGCATTTTTATTATTATTATCTTTACCAGTATTAGCTGGAGCTATTACAATATTATTAACAGATCGAAATTTAAATACTTCTTTTTTTGATCCTGCTGGTGGAGGAGATCCAATCTTATATCAACATTTATTT

>CRICATAS00276
AACATTATATTTTATTTTTGGAATTTGAGCAGGAATAGTAGGAACTTCTCTAAGATTATTAATTCGAGCAGAATTAGGTAATCCAGGTTCATTAATTGGAGATGATCAAATTTATAATACTATTGTAACAGCTCATGCTTTTATTATAATTTTTTTTATAGTTATACCAATTATAATTGGTGGTTTTGGAAATTGATTAGTACCATTAATATTAGGTGCACCTGATATAGCTTTCCCACGAATAAATAACATAAGATTTTGATTATTACCACCTTCAATTACATTATTAATTTCTAGAAGAATTGTAGAAAATGGAGCAGGAACTGGATGAACTGTTTATCCACCATTATCCTCAAATATTGCCCACGGAGGAGGATCTGTAGATTTAGCTATTTTCTCCCTACACTTAGCTGGTATTTCCTCAATTTTAGGAGCTATTAATTTTATTACAACAATTATTAATATACGATTAAATAACTTATCATTTGACCAAATACCACTATTTGTTTGAGCTGTAGGAATCACAGCATTCCTATTATTATTATCTCTACCAGTATTAGCTGGAGCTATTACTATATTATTAACAGATCGAAATTTAAACACTTCTTTCTTTGATCCCGCTGGTGGTGGAGATCCAATCTTATATCAACATTTATTT

>CRICATAS00263
AACATTATATTTTATTTTTGGAATTTGAGCAGGAATAGTAGGAACTTCTCTAAGATTATTAATTCGAGCAGAATTAGGTAATCCAGGTTCATTAATTGGAGATGATCAAATTTATAATACTATTGTAACAGCTCATGCTTTTATTATAATTTTTTTTATAGTTATACCAATTATAATTGGTGGTTTTGGAAATTGATTAGTACCATTAATATTAGGTGCACCTGATATAGCTTTCCCACGAATAAATAACATAAGATTTTGATTATTACCACCTTCAATTACATTATTAATTTCTAGAAGAATTGTAGAAAATGGAGCAGGAACTGGATGAACTGTTTATCCACCATTATCCTCAAATATTGCCCACGGAGGAGGATCTGTAGATTTAGCTATTTTCTCCCTACACTTAGCTGGTATTTCCTCAATTTTAGGAGCTATTAATTTTATTACAACAATTATTAATATACGATTAAATAACTTATCATTTGACCAAATACCACTATTTGTTTGAGCTGTAGGAATCACAGCATTCCTATTATTATTATCTCTACCAGTATTAGCTGGAGCTATTACTATATTATTAACAGATCGAAATTTAAACACTTCTTTCTTTGATCCCGCTGGTGGTGGAGATCCAATCTTATATCAACATTTATTT

>IOZ LEP M 52355
AACGTTATATTTTATTTTTGGAATTTGAGCAGGAATGGTAGGAACCTCTTTAAGACTATTAATTCGAGCAGAATTAGGTAATCCAGGATCATTAATTGGAGATGATCAAATTTACAATACTATTGTAACAGCTCATGCTTTCATTATAATTTTTTTTATAGTTATACCAATTATAATTGGTGGATTTGGTAATTGATTAGTACCATTAATATTGGGTGCACCTGATATAGCTTTCCCACGAATAAATAATATAAGATTTTGATTATTACCACCTTCAATCACATTGTTAATTTCAAGAAGAATTGTAGAAAATGGAGCAGGAACTGGATGAACTGTTTACCCACCTTTATCTTCAAACATTGCTCATGGAGGAGGGTCTGTAGATTTAGCTATTTTCTCTTTACATTTAGCGGGTATTTCTTCAATTTTGGGAGCCATTAATTTTATTACAACAATTATCAATATACGATTAAATAATTTATCATTTGATCAAATACCATTATTTGTTTGAGCTGTAGGAATTACAGCATTTTTATTATTATTATCCTTACCAGTATTAGCTGGAGCTATTACAATATTATTAACAGATCGAAATTTAAACACTTCTTTTTTTGATCCTGCTGGAGGAGGAGACCCAATTTTATATCAACATCTATTT

>CRICATAS00247
AACATTATATTTTATTTTTGGAATTTGAGCAGGGATAGTAGGAACTTCTCTAAGATTATTAATTCGAGCAGAATTAGGTAACCCAGGTTCATTAATTGGAGATGATCAAATTTATAATACTATTGTAACAGCTCATGCTTTCATTATAATTTTTTTTATAGTAATACCAATTATAATTGGTGGATTTGGTAATTGATTGGTACCATTAATATTAGGTGCACCTGATATAGCTTTCCCACGAATAAATAATATAAGATTTTGATTATTACCACCTTCAATTACATTATTAATTTCAAGAAGAATTGTAGAAAATGGAGCAGGAACTGGGTGAACTGTTTACCCACCTTTATCTTCAAATATTGCTCATGGAGGAGGATCTGTTGATTTAGCTATTTTTTCATTACATTTAGCAGGTATTTCTTCAATTTTAGGAGCTATTAATTTTATTACAACAATTATTAATATACGATTAAATAATTTATCATTTGATCAAATACCATTATTTGTTTGAGCTGTAGGAATTACAGCATTTTTATTATTATTATCCTTACCAGTATTAGCCGGAGCTATTACAATATTATTAACAGATCGAAATTTAAATACTTCTTTTTTTGATCCTGCTGGAGGAGGAGATCCAATCTTATATCAACATTTATTT

>CRICATAS00239
AACATTATATTTTATTTTTGGAATTTGAGCAGGGATAGTAGGAACTTCTCTAAGATTATTAATTCGAGCAGAATTAGGTAACCCAGGTTCATTAATTGGAGATGATCAAATTTATAATACTATTGTAACAGCTCATGCTTTCATTATAATTTTTTTTATAGTAATACCAATTATAATTGGTGGATTTGGTAATTGATTGGTACCATTAATATTAGGTGCACCTGATATAGCTTTCCCACGAATAAATAATATAAGATTTTGATTATTACCACCTTCAATTACATTATTAATTTCAAGAAGAATTGTAGAAAATGGAGCAGGAACTGGGTGAACTGTTTACCCACCTTTATCTTCAAATATTGCTCATGGAGGAGGATCTGTTGATTTAGCTATTTTTTCATTACATTTAGCAGGTATTTCTTCAATTTTAGGAGCTATTAATTTTATTACAACAATTATTAATATACGATTAAATAATTTATCATTTGATCAAATACCATTATTTGTTTGAGCTGTAGGAATTACAGCATTTTTATTATTATTATCCTTACCAGTATTAGCCGGAGCTATTACAATATTATTAACAGATCGAAATTTAAATACTTCTTTTTTTGATCCTGCTGGAGGAGGAGATCCAATCTTATATCAACATTTATTT

>IOZ LEP M 22920
TTTGAGCAGGGATAGTAGGAACTTCTCTAAGATTATTAATTCGAGCAGAATTAGGTAACCCAGGTTCATTAATTGGAGATGATCAAATTTATAATACTATTGTAACAGCTCATGCTTTTATTATAATTTTTTTTATAGTAATACCAATTATAATTGGTGGATTTGGTAATTGATTAGTACCATTAATATTAGGTGCACCTGATATAGCTTTCCCACGAATAAATAATATAAGATTTTGATTATTACCACCTTCAATTACATTATTAATTTCAAGAAGAATTGTAGAAAATGGAGCAGGAACTGGATGAACTGTTTACCCACCTTTATCTTCAAATATTGCTCATGGAGGAGGATCTGTTGATTTAGCTATTTTTTCATTACATTTAGCGGGTATTTCTTCAATTTTAGGAGCTATTAATTTTATTACAACAATTATTAATATACGATTAAATAATTTATCATTTGATCAAATACCATTATTTGTTTGAGCTGTAGGAATTACAGCATTTTTATTATTATTATCCTTACCAGTATTAGCTGGAGCTATTACAATATTATTAACAGATCGAAATTTAAATACTTCTTTTTTTGATCCTGCTGGAGGAGGAGACCCAATCTTATATCAACATTTATTT

>CRICATAS00250
AACATTATATTTTATTTTTGGAATTTGAGCAGGAATAGTAGGAACTTCTTTAAGATTATTAATTCGAGCAGAATTAGGTAATCCAGGTTCATTAATTGGAGATGATCAAATTTATAACACTATTGTAACAGCTCATGCTTTTATCATAATTTTTTTTATAGTTATACCAATTATAATTGGTGGATTTGGTAATTGATTAGTACCATTAATATTAGGCGCACCTGATATAGCTTTTCCACGAATAAATAATATAAGATTTTGATTATTACCACCTTCAATCACATTATTAATTTCAAGAAGAATCGTAGAAAACGGAGCAGGAACTGGATGAACTGTTTATCCGCCTCTATCTTCAAATATTGCTCATGGAGGAGGATCCGTTGATTTAGCTATTTTTTCATTACATTTAGCGGGTATTTCTTCAATTTTAGGGGCTATTAATTTTATTACAACAATTATCAATATACGATTAAATAATTTATCATTTGACCAAATACCATTATTTGTTTGAGCTGTTGGAATTACAGCATTTTTATTATTATTATCTTTACCAGTATTAGCTGGAGCTATTACTATATTATTAACAGACCGAAATTTAAATACCTCTTTTTTTGACCCTGCTGGAGGAGGAGATCCAATTTTATATCAACATTTATTT

>CRICATAS00211
TACATTATATTTTATTTTCGGAATTTGAGCTGGAATAGTAGGTACTTCTTTAAGATTATTAATTCGAGCAGAATTAGGAAATCCAGGATCTTTAATTGGAGATGACCAAATTTACAACACTATTGTTACTGCTCATGCTTTTATTATAATTTTTTTTATAGTTATACCTATTATAATTGGAGGATTTGGAAATTGATTAGTACCATTAATACTAGGAGCTCCTGATATAGCATTTCCACGAATAAATAATATAAGATTTTGATTATTACCTCCATCTATTACTTTATTAATTTCTAGAAGAATTGTGGAAAATGGAGCAGGAACTGGATGAACTGTATATCCCCCATTATCCTCCAATATCGCTCATGGAGGTAGATCTGTAGATTTAGCCATTTTTTCATTACATTTAGCTGGTATTTCATCAATTTTAGGAGCTATTAATTTTATTACTACAATTATCAATATACGATTAAATAATTTATCATTTGATCAAATACCTTTATTTGTATGAGCTGTAGGAATTACAGCATTTTTATTATTATTATCATTACCCGTATTGGCCGGAGCTATTACTATATTATTAACAGATCGAAATTTAAATACATCATTTTTTGATCCCGCAGGAGGTGGAGACCCAATTCTTTACCAACATTTATTT
